# Supplementary material for: Endothelial Pim3 kinase protects the vascular barrier during lung metastasis
Source: Nat Commun. 2024 Dec 3;15:10514. doi: 10.1038/s41467-024-54445-1 (PMC11615401; doi:10.1038/s41467-024-54445-1)
Supplement: Supplementary file 4 — Supplementary data 1-6 [file 41467_2024_54445_MOESM4_ESM.xlsx]

## Sheet: SupplData1. Cluster Markers
Supplementary Data 1. Cluster markers for integrated mouse lung EC
Top 50 cluster markers based on Adjusted P (AdjPval) value (two-sided Wilcoxon Rank-Sum Test) in mouse lung EC in the integrated scRNA-Seq datasets 1, 2 and 3 (three biological replicates) containing samples: B16-F10 6 h, 30 h and PBS (Ctrl)
	Artery			gCap			hIFN			rCap			aCap			LEC			Vein
	Gene	Log2 FC	AdjPval	Gene	Log2 FC	AdjPval	Gene	Log2 FC	AdjPval	Gene	Log2 FC	AdjPval	Gene	Log2 FC	AdjPval	Gene	Log2 FC	AdjPval	Gene	Log2 FC	AdjPval
1	Adgrg6	4.47819	0	Kit	1.12704	0	Ifit1	3.95433	0	Ifit1	2.7444	0	Ednrb	5.96236	0	Mmrn1	11.5101	0	Slc6a2	8.36814	0
2	Mecom	4.93954	0	Sema3g	1.23436	0	Ifit3	3.91976	0	Ifit3	2.33365	0	Fibin	6.32	0	Maf	10.0573	0	Car8	6.78381	0
3	Bmx	4.83847	0	Lpl	1.24945	0	Isg15	3.26556	0	Isg15	2.01313	0	Tbx2	5.15942	0	Reln	12.5385	0	Bgn	4.64138	0
4	Thsd7a	5.7024	0	Hey1	1.34955	0	Oasl2	2.56469	0	Oasl2	1.93843	0	Chst1	5.81224	0	Ccl21a	12.4771	0	Dnm3	5.41051	0
5	Atp13a3	6.1356	0	Hmcn1	0.971636	0	Ifit3b	3.71181	0	Ifit3b	2.75826	0	Slc22a23	5.2037	0	Cp	8.44625	0	Nr2f2	4.19723	0
6	Ltbp4	3.2412	0	Glp1r	1.51419	0	Rtp4	2.04018	0	Bcl3	2.29593	0	AW112010	4.66993	0	Prox1	9.90917	0	Bst1	6.61533	0
7	Plac8	3.93073	0	Cadm1	0.985171	0	Usp18	2.82872	0	Grrp1	2.24627	0	Rgs6	6.54156	0	Fxyd6	10.5195	0	Prss23	5.12904	0
8	Mgst1	3.69241	0	Epb41	1.04803	0	Gm4951	2.3656	0	Spry4	2.2354	0	Pde8b	5.9611	0	Sema3d	11.7927	0	Amigo2	4.5326	0
9	Vwf	2.37137	0	Plcb1	0.872797	0	Ifi44	2.94215	0	Osmr	1.75508	0	Itgb5	5.13517	0	Plce1	10.079	0	Vegfc	3.4605	0
10	Stk32a	5.19515	0	Mcf2l	1.4375	0	Stat1	2.10552	0	Mlec	1.73677	0	Ccdc68	3.7398	0	Lama4	6.73659	0	Fgl2	4.89598	0
11	Gata6	3.20455	0	Vegfa	0.747523	0	Irgm1	2.02934	0	Scarb1	2.14882	0	Tbx3os1	4.72537	0	Lcn2	9.91242	0	Chn2	5.21458	0
12	Plat	3.43219	0	Rnf144a	1.05456	0	Cmpk2	2.52452	0	Inhbb	4.72007	0	Enho	3.87165	0	Tshz2	5.45792	0	Samd5	3.5943	0
13	Pcsk5	2.81047	0	Bmp6	1.09313	0	Iigp1	2.45994	0	Pim3	2.06101	0	Carmil1	4.41326	0	Gpm6a	9.95415	0	Vwf	4.55421	0
14	Fbn1	4.03878	0	Sox17	1.19486	0	Slfn2	2.38467	0	Sbno2	1.1774	0	Tmeff2	6.01398	0	Nrp2	6.33906	0	Cd81	2.83877	0
15	Rasgrf2	3.82744	0	Atp1a1	0.931927	0	Igtp	2.23806	0	Ntn1	1.53408	0	Frrs1	5.39564	0	Nr2f2	4.85166	0	Vcam1	5.40902	0
16	Mctp1	2.31687	0	Cd93	1.03334	0	Ifi47	1.96915	0	Gadd45g	1.44037	0	Lmo7	3.10024	0	Zfpm2	6.16646	0	Cpe	6.36002	0
17	Trim47	2.57905	0	Cxcl12	0.359003	0	Herc6	2.06942	0	Ackr3	1.62459	0	Chst2	4.3444	0	Cped1	5.40443	0	Lbp	2.83374	0
18	Esr2	7.33632	0	Tek	0.930963	0	Rnf213	1.94876	0	Il4ra	1.90095	0	Gnao1	3.15132	0	Sema3a	8.35035	0	Emp3	3.0769	0
19	Gja5	5.66185	0	Itga6	0.811996	0	Stat2	1.63482	0	Mcam	1.49812	0	Edil3	3.0346	0	Diaph2	6.41628	0	Adgrg6	3.16596	0
20	Col5a2	3.68732	0	Sox11	1.33255	0	Irgm2	1.70992	0	Disp2	2.5247	0	Egflam	5.50627	0	Pcsk6	12.1413	0	Ptgis	4.71722	0
21	Prkg1	3.31856	0	Plvap	0.727133	0	Eif2ak2	1.92775	0	Kazn	1.7049	0	Grina	3.06568	0	Sned1	5.38921	0	Fbln5	4.08733	0
22	Fstl1	2.3848	0	Ehd1	0.952633	0	Xaf1	1.56833	0	Pfkfb3	1.9242	0	Ptp4a3	3.20158	0	Gja1	7.1561	0	Lrg1	3.58041	0
23	Ebf1	2.72622	0	Npr3	1.08545	0	Phf11d	1.83385	0	Emp1	1.46263	0	Ctdspl	3.50484	0	Rnase4	6.01291	0	Fstl1	2.97671	0
24	Sulf1	4.10214	0	Arhgef26	1.10239	0	Irf7	2.56194	0	Bhlhe40	2.19755	0	Ar	5.3747	0	Cd63	4.67162	0	Myof	4.90893	0
25	Pde1c	4.55768	0	Acer2	0.59451	0	Sp100	1.64817	0	Syt15	2.35614	0	Adamtsl5	5.2339	0	Pdpn	8.81667	0	Tshz2	3.8328	0
26	Myof	3.44807	0	Tns1	0.87519	0	Rsad2	3.6827	0	Xbp1	1.97451	0	Grb14	2.91385	0	Itga9	4.87986	0	Ltbp4	2.3564	0
27	Spon1	3.98286	0	Ncald	0.893011	0	Gbp7	1.79333	0	Tgm2	1.37567	0	Apln	4.86896	0	Mrc1	8.25969	0	Zfpm2	4.58302	0
28	Cxcl12	3.20025	0	Sorbs1	0.907818	0	Trim30a	1.6762	0	Tmem173	3.57126	0	D630045J12Rik	4.27606	0	Fbln5	4.14291	0	Oat	3.5387	0
29	Pdlim3	5.28058	0	Pde3a	0.476598	0	Parp14	1.70246	0	March3	2.59341	0	Serpine1	4.77002	0	Abca1	4.68203	0	Pla2g4a	7.08999	0
30	Tanc2	2.77892	0	Zeb2	0.801985	0	Gbp3	2.00001	0	Synpo	2.10245	0	Tns3	2.93509	0	Scn1b	8.19586	0	Nrp2	3.585	0
31	1010001N08Rik	5.76638	0	Stmn1	0.979529	0	Parp9	1.53975	0	Pdlim1	1.33429	0	Fgfr3	2.63227	0	Sncaip	5.61803	0	Ackr3	2.86296	0
32	Vcam1	2.87045	0	Tox3	1.29424	0	Tgtp2	2.12333	0	Lima1	1.27907	0	Auts2	3.29849	0	Pde7b	7.83802	0	Plac8	2.65861	0
33	Abi3bp	1.9837	0	Gpihbp1	0.943944	0	Trim12a	1.49692	0	Cmah	2.60885	0	Itga3	2.63885	0	Thy1	10.5353	0	Mgst1	2.62108	0
34	Cdc42ep3	2.93767	0	Ptprb	0.732195	0	Gbp2	1.8555	0	St3gal1	1.37082	0	Mgll	2.55589	0	Tbx1	11.03	0	Ptgs1	1.65518	0
35	Afap1l2	4.40978	0	AU020206	0.999966	0	Ddx58	1.40765	0	Kit	0.885212	0	Lmntd1	4.71172	0	Ablim3	7.00046	0	Cytl1	4.90737	0
36	Fbln5	3.42081	0	Frmd4a	0.772481	0	Irf9	1.22854	0	Gm14221	2.37804	0	Mgst3	2.72294	0	Wdr17	8.38267	0	Gm30382	2.54385	0
37	Flrt2	4.48806	0	Rasgrp3	0.918934	0	Dtx3l	1.38061	0	Samsn1	2.97157	0	Rprml	5.57308	0	Apba2	11.1414	0	Mmp16	6.90498	0
38	Sncaip	3.37014	0	Tm4sf1	0.234271	0	Ifi208	1.36124	0	Susd6	1.27022	0	Prdm1	3.82525	0	Kcnn3	9.84508	0	Ctnnal1	5.02617	0
39	Fbln2	3.94446	0	Pxdc1	0.73875	0	Gbp6	2.39207	0	Cebpd	1.1024	0	Kalrn	2.88237	0	S100a6	4.51624	0	Mustn1	2.79336	0
40	Sorbs2	4.1056	0	Stk4	1.05062	0	Gm4070	1.95084	0	Tnfrsf1a	1.03709	0	Sirpa	4.91011	0	Klhl4	7.30779	0	Colec12	4.23734	0
41	Ptprr	2.97855	0	Gna14	1.18195	0	Ifih1	1.40374	0	Myc	4.32892	0	Clu	2.88738	0	Dapk2	8.96265	0	AU021092	5.03252	0
42	Fam174b	2.76184	0	Atp2a3	0.866599	0	Ifi213	1.77394	0	Lalba	4.86518	0	C1qtnf2	4.37458	0	Trf	4.87807	0	Csrp2	2.47177	0
43	Fmo2	1.70308	0	Ccdc85a	0.970937	0	9930111J21Rik2	1.21836	0	Top1	0.983761	0	Rasgrp2	2.36559	0	Mir99ahg	4.21867	0	Tll1	3.3078	0
44	Fads3	5.60556	0	Sparc	0.718718	0	Trim34a	1.498	0	Slc3a2	1.03539	0	Nectin3	2.32503	0	Nectin2	5.49035	0	Lpcat2	6.18422	0
45	Utrn	1.69134	0	Sh3d19	0.954752	0	Ifi203	1.48151	0	Galnt18	1.24706	0	Cd34	2.8945	0	Dab2	3.84044	0	Eln	2.4903	0
46	Slc45a4	4.75566	0	Adgrl3	1.22322	0	Gbp4	1.78325	0	Ifitm3	0.722857	0	Adgrg1	3.81975	0	Ndrg1	3.99433	0	Tmem252	2.10543	0
47	Nuak1	3.95833	0	Casc4	0.911076	0	Ifi206	2.81679	0	Col4a1	0.797352	0	Car4	3.93308	0	Sh3gl3	7.99453	0	Tmem45a	7.71413	0
48	Fads2	5.13131	0	Prex2	0.410216	0	A930037H05Rik	2.40859	0	Ly6a	0.84818	0	Hspb1	2.8322	0	Stox2	4.34581	0	Arhgap20	2.32672	0
49	Efnb2	1.36086	0	Gja4	0.678139	0	Mndal	1.30868	0	Apobec3	1.32142	4.4821e-303	Ccdc184	5.65225	0	1700025G04Rik	5.18474	0	Lhx6	5.17254	0
50	Cmklr1	5.4843	0	St8sia4	1.19641	0	Gbp5	2.36439	0	Csrp2	1.09746	3.2409e-294	Gadd45b	2.44404	0	Thsd7a	3.92555	0	Ncoa7	2.01596	0

## Sheet: SupplData2. CellChat - rCap
Supplementary Data 2. Genes for enriched Cellchat communication pathways in the metastatic lungs (rCaps as signal sender)
Pathways (rCaps as signal sender) significantly upregulated in the metastatic lung EC 6 h after i,v, injection of melanoma cells to mice as compared to lung EC from the control-treated mice, ScRNA-Seq analysis of three independent datasets 1, 2 and 3.
Shown are adjusted P values (two-sided Wilcoxon Rank-Sum Test, significant P<0.05, non-significant ns).
Pathway	Gene	Artery	gCap	hIFN	rCap	aCap	LEC	Vein
ACTIVIN	Inha	ns	ns	ns	ns	ns	ns	ns
ACTIVIN	Inhba	ns	ns	ns	ns	ns	ns	ns
ACTIVIN	Inhbb	ns	5.53969e-31	0.0039168	3.90791e-21	6.44318e-09	ns	0.0334419
ACTIVIN	Acvr1	ns	ns	ns	ns	ns	ns	ns
ACTIVIN	Acvr1b	ns	ns	ns	ns	ns	ns	ns
ACTIVIN	Acvr1c	ns	ns	ns	ns	ns	ns	ns
ACTIVIN	Acvr2a	ns	ns	ns	ns	ns	ns	ns
ACTIVIN	Acvr2b	ns	ns	ns	ns	ns	ns	ns
COLLAGEN	Col1a1	ns	ns	ns	ns	ns	ns	ns
COLLAGEN	Col1a2	ns	ns	ns	ns	ns	ns	ns
COLLAGEN	Col4a1	ns	ns	ns	ns	ns	ns	ns
COLLAGEN	Col4a2	ns	0.00716146	ns	1.04709e-09	ns	ns	ns
COLLAGEN	Col4a3	ns	ns	ns	ns	ns	ns	ns
COLLAGEN	Col4a4	ns	ns	ns	ns	ns	ns	ns
COLLAGEN	Col4a5	ns	ns	ns	ns	ns	ns	ns
COLLAGEN	Col4a6	ns	ns	ns	ns	ns	ns	ns
COLLAGEN	Col6a1	ns	ns	ns	ns	ns	ns	ns
COLLAGEN	Col6a2	ns	ns	ns	ns	ns	ns	ns
COLLAGEN	Col6a3	ns	ns	ns	ns	ns	ns	ns
COLLAGEN	Col6a4	ns	ns	ns	ns	ns	ns	ns
COLLAGEN	Col9a3	ns	ns	ns	ns	ns	ns	ns
COLLAGEN	Itga1	ns	2.43594e-40	ns	0.0432598	0.000235752	ns	ns
COLLAGEN	Itga2	ns	1.77817e-21	ns	0.000321605	4.378e-07	ns	ns
COLLAGEN	Itga3	ns	ns	ns	ns	ns	ns	ns
COLLAGEN	Itga9	ns	ns	ns	ns	ns	ns	ns
COLLAGEN	Itga10	ns	ns	ns	ns	ns	ns	ns
COLLAGEN	Itga11	ns	ns	ns	ns	ns	ns	ns
COLLAGEN	Itgb1	ns	2.04132e-09	ns	0.0276909	ns	ns	ns
ESAM	Esam	ns	6.99e-06	ns	1.5e-09	ns	ns	ns
NOTCH	Dll1	ns	3.40238e-32	ns	ns	ns	ns	ns
NOTCH	Dll4	ns	ns	ns	0.000693378	ns	ns	ns
NOTCH	Jag1	ns	ns	0.0438424	0.00257264	ns	ns	0.0043482
NOTCH	Jag2	ns	0.00793216	ns	ns	ns	ns	ns
NOTCH	Notch1	ns	ns	ns	ns	ns	ns	ns
NOTCH	Notch2	ns	ns	ns	ns	ns	ns	ns
NOTCH	Notch3	ns	ns	ns	ns	ns	ns	ns
NOTCH	Notch4	ns	ns	ns	ns	ns	ns	ns
VEGF	Vegfa	ns	3.09661e-201	2.07851e-24	3.01947e-29	ns	ns	0.00233689
VEGF	Vegfb	ns	ns	ns	ns	ns	ns	ns
VEGF	Vegfc	ns	ns	ns	ns	ns	ns	ns
VEGF	Vegfd	ns	ns	ns	ns	ns	ns	ns
VEGF	Flt1	ns	3.3102e-47	2.40681e-05	0.000111065	ns	ns	ns
VEGF	Kdr	ns	4.68415e-79	0.00263648	ns	ns	ns	ns
VEGF	Pgf	ns	ns	ns	ns	ns	ns	ns

## Sheet: SupplData3. 6h B16 DEgenes 
Supplementary Data 3. DE genes between metastatic and control lung EC clusters.
Top 50 differentially expressed upregulated and downregulated genes between B16-F10 6h and PBS treated mouse lung EC. Adjusted P value (AdjPval) is based on two-sided Wilcoxon Rank-Sum Test.
	Artery			gCap			hIFN			rCap			aCap			LEC			Vein
	Gene	Log2 FC	AdjPval	Gene	Log2 FC	AdjPval	Gene	Log2 FC	AdjPval	Gene	Log2 FC	AdjPval	Gene	Log2 FC	AdjPval	Gene	Log2 FC	AdjPval	Gene	Log2 FC	AdjPval
1	Tmem173	2.17039	4.30827e-06	Hspa1b	1.85408	4.41584e-194	Bcl3	1.58421	6.68845e-32	Inhbb	2.19225	3.90791e-21	Bcl3	1.91533	2.61524e-81	Actb	0.83856	0.000130272	Exoc3l4	1.40491	2.71639e-11
2	Bcl3	1.63481	4.54621e-08	Hspa1a	1.57197	3.63659e-132	Spry4	1.29683	1.5018e-18	Akap12	1.92248	1.76195e-31	Cyp1a1	1.88596	8.12884e-104	Hspa8	0.707727	0.0342316	Selp	1.36983	7.70487e-08
3	Bcl6	1.4599	0.00130709	Bcl3	1.45368	1.7813e-235	Atf3	1.24308	3.38136e-23	Tmem173	1.85432	5.49115e-17	Igtp	1.17275	9.22784e-32				Serpine1	1.33245	6.22224e-08
4	Serpina3g	1.42305	0.000267563	Bcl6	1.43791	6.55862e-148	Litaf	1.16391	9.56894e-26	Disp2	1.82164	1.12538e-21	Bdkrb2	1.12785	2.37526e-27				Sh2b2	1.31735	7.65028e-11
5	Grrp1	1.24152	9.43643e-05	Hsph1	1.30529	1.92854e-121	Arid5a	0.971048	5.49194e-14	Adamts9	1.64336	1.42896e-46	Ifi47	0.956257	1.58142e-30				Bcl3	1.20773	1.56665e-17
6	Litaf	1.15404	0.00131201	Atf3	1.17085	1.58355e-149	Atp8b1	0.969471	2.1775e-21	Ccdc9b	1.56709	1.07794e-18	Relb	0.902696	2.96671e-27				Bcl6	1.14341	2.98264e-13
7	Ddah1	1.04731	6.58899e-12	Litaf	0.905399	1.93038e-143	Grrp1	0.919223	2.00501e-16	Jak2	1.37315	9.78878e-21	Tnfsf10	0.886204	1.92985e-88				Cxcl16	0.966296	1.62826e-09
8	Upp1	0.978291	0.000287214	Gbp2	0.78983	1.31163e-157	Pdlim1	0.869332	5.19722e-51	Pfkfb3	1.36756	1.27638e-21	Serpine1	0.831659	2.02497e-39				Gbp2	0.913027	1.55981e-21
9	Socs3	0.963224	3.72207e-12	Atp8b1	0.730816	6.90141e-132	Sbno2	0.851535	3.06564e-25	Cd24a	1.29817	1.69188e-20	Sox4	0.814102	4.58278e-29				Ch25h	0.905497	5.24601e-10
10	Plac8	0.947542	9.66763e-11	Sbno2	0.679155	1.48811e-141	Osmr	0.822751	1.08795e-13	Rhoc	1.27867	8.19288e-33	Asap2	0.769995	1.58637e-29				Nfkb2	0.90145	1.14502e-06
11	Il4ra	0.94649	0.000384043	Hsp90aa1	0.660848	1.30362e-187	Emp1	0.8114	2.51384e-14	Slco3a1	1.2581	1.34603e-27	Pdlim1	0.732439	4.25647e-43				Serpinb9	0.857339	4.66506e-11
12	Sbno2	0.908649	1.16232e-05	Pdlim1	0.657517	2.38872e-249	Mlec	0.766615	1.00722e-13	Pakap,1	1.24804	3.54894e-36	H2-Q6	0.727005	2.6356e-30				Neurl3	0.780064	7.80186e-09
13	Vsir	0.880801	0.000580198	Serpinh1	0.616591	2.67464e-146	Ddah1	0.747434	3.14532e-14	Etv6	1.11122	1.66844e-32	Esd	0.697882	2.18695e-33				Gxylt2	0.778627	1.42122e-08
14	Hspa8	0.842092	3.18332e-19	Actg1	0.615036	4.19717e-301	Gbp2	0.741116	1.56554e-22	Litaf	1.09869	1.27546e-38	Bpgm	0.675133	1.86696e-33				Pdlim1	0.776109	5.16349e-25
15	Tkt	0.810884	0.000203389	Ecscr	0.613339	0	Lima1	0.718016	2.91405e-20	Bcl3	1.09533	4.32394e-24	Cdkn2b	0.623613	1.21427e-36				Hspa5	0.696701	2.28823e-10
16	Tgm2	0.809259	9.59715e-09	Hsp90ab1	0.612518	0	Slco3a1	0.714911	1.07679e-14	Cemip2	1.05206	2.65948e-29	Actg1	0.605381	7.06201e-27				Psmb8	0.680731	2.29924e-27
17	Ier5	0.80473	2.86904e-05	Jpt1	0.60546	4.10421e-115	Etv6	0.70511	2.90645e-14	St3gal1	1.05131	6.60424e-48	Apln	0.604644	4.57843e-34				Ralb	0.624395	2.82518e-12
18	Gadd45g	0.759456	0.000979291	Hspa8	0.600275	0	Vegfa	0.682816	2.07851e-24	Spry4	1.02205	3.57461e-21	Gclm	0.593994	1.14117e-64				Tmem252	0.616876	3.2371e-11
19	Cyb5a	0.751714	3.27422e-13	Junb	0.58106	9.16913e-189	Ier3	0.681108	8.96171e-28	Ddah1	0.989217	7.12388e-18	Srxn1	0.587265	2.19438e-36				Atp8b1	0.603096	7.33331e-07
20	Cebpd	0.731702	9.21096e-05	Ier3	0.573854	7.326e-177	Actg1	0.677896	2.64e-31	Shroom3	0.957895	1.17509e-28	Ier3	0.564139	2.15959e-27				Tapbpl	0.596533	4.36018e-07
21	Ran	0.72359	4.29458e-05	Vegfa	0.573424	3.09661e-201	Mcam	0.676398	1.68253e-15	Mcam	0.949198	1.33988e-29	H2-Q7	0.563489	1.00242e-35				Eln	0.575319	2.62118e-09
22	Gja4	0.717064	3.63007e-07	Psme2	0.548775	8.43664e-165	Ecscr	0.640674	2.22436e-41	Nme2	0.940453	4.38403e-24	Icam1	0.550741	3.28128e-37				Ecscr	0.570091	7.38667e-32
23	Nme2	0.673347	2.15486e-05	Tuba1a	0.547304	4.76553e-151	Socs3	0.63637	6.62986e-21	Actg1	0.938289	1.63875e-33	Psmb8	0.542802	1.66414e-43				Pmepa1	0.568432	3.49879e-09
24	H2-Q6	0.671885	8.47984e-05	Actb	0.546586	0	Tapbpl	0.631707	7.90313e-17	Vegfa	0.926317	3.01947e-29	Ddah2	0.536244	2.05565e-28				Slco3a1	0.563059	4.22038e-14
25	Tubb5	0.644566	9.2786e-06	Psmb8	0.544795	1.00942e-235	Hsp90aa1	0.601229	1.8032e-17	Galnt18	0.923824	2.13227e-28	Prr13	0.511256	2.28615e-30				Psmb10	0.535728	7.14491e-13
26	Psmb8	0.640845	1.62817e-07	Socs3	0.538292	9.71333e-145	Hsp90ab1	0.58013	2.75089e-52	Atp8b1	0.9211	4.53915e-32	Rhoc	0.510851	1.07487e-58				Ctps	0.523368	4.02069e-07
27	Slc3a2	0.632814	1.74905e-09	Tuba1b	0.533266	1.80776e-165	Slc3a2	0.564687	2.31957e-38	Rapgef5	0.912352	2.16242e-38	Ftl1	0.492052	3.1859e-117				Mmrn2	0.523046	1.41662e-07
28	Hsp90aa1	0.630681	2.50051e-05	Psmb10	0.517212	1.53244e-152	Cebpd	0.547507	6.24185e-27	Il4ra	0.906407	6.77962e-43	Tubb2a	0.491372	1.55443e-30				Ddah1	0.500403	1.07606e-06
29	Actb	0.621014	1.43178e-13	Dnaja1	0.469281	3.33478e-158	Junb	0.544796	8.81095e-19	Mlec	0.905513	1.20398e-23	Hsp90ab1	0.490116	2.85246e-83				Grrp1	0.479183	1.99001e-08
30	Nav1	0.61547	4.38156e-06	Tnfsf10	0.405313	6.15359e-151	Actb	0.525325	1.01326e-49	Ecscr	0.850812	1.42851e-46	S100a10	0.486446	1.37209e-35				Hspa8	0.466973	3.79249e-20
31	Pdlim1	0.587325	7.77719e-07	Cyb5a	0.403416	1.68577e-160	Hspa8	0.479514	4.08232e-32	Sema6d	0.850256	5.89934e-18	Phlda3	0.476542	3.1225e-43				Hsp90ab1	0.461325	3.2799e-25
32	Junb	0.585046	5.00966e-06	Ddah2	0.396572	2.13452e-144	Ddah2	0.474236	3.6763e-18	Arl15	0.844815	6.61233e-22	C1qtnf2	0.475174	2.62366e-28				Psme2	0.450196	3.16168e-08
33	Dnaja1	0.583451	3.02191e-05	Ftl1	0.388935	2.18501e-263	Psmb10	0.455503	3.27188e-15	Nav1	0.805415	9.70172e-29	Cavin3	0.471753	6.75177e-32				Tnfsf10	0.442802	1.33606e-16
34	Hsp90ab1	0.567924	3.06399e-13	Tubb5	0.385585	4.0497e-120	Psme2	0.443069	1.35396e-17	Cdc42ep4	0.776101	6.01841e-24	H2-K1	0.443383	9.63688e-97				Rhoc	0.426078	1.19251e-07
35	Ecscr	0.551596	1.91426e-07	Slc3a2	0.377613	6.87274e-180	Psmb8	0.440273	1.12903e-24	Klf7	0.763508	3.45972e-21	Cd34	0.430356	4.27282e-66				Tmsb10	0.371811	2.01917e-11
36	Ftl1	0.543223	8.38636e-13	Ifitm3	0.370979	0	Isg15	0.437546	6.34077e-14	Susd6	0.75242	1.2203e-21	Hspa8	0.393614	5.70947e-32				Psme1	0.3698	2.03959e-08
37	Tmem176a	0.516104	0.000587117	Cebpd	0.369282	4.88015e-135	Tnfsf10	0.414999	1.16586e-23	Actb	0.749503	1.12455e-44	Prdx1	0.387368	2.91022e-59				Anxa2	0.368229	5.78148e-07
38	Dynll1	0.515204	5.8945e-10	H2-K1	0.321544	0	H2-Q6	0.401318	3.56807e-15	S1pr1	0.748148	3.46569e-39	Sqstm1	0.378387	6.89487e-39				H2-K1	0.363461	4.78217e-22
39	Actg1	0.51296	7.61629e-06	Fkbp1a	0.304622	2.81489e-172	Ifitm3	0.375055	8.4189e-44	Pdlim1	0.681034	3.04959e-31	Slc48a1	0.375768	4.87755e-30				Actg1	0.36159	2.46083e-07
40	Txn1	0.495351	1.11257e-12	Gng5	0.302128	5.49952e-149	H2-K1	0.365685	2.04818e-49	Top1	0.617406	4.00505e-22	Chst1	0.349584	9.5986e-29				Tubb5	0.325174	4.48055e-07
41	H2-Q7	0.48098	0.00121861	Prdx1	0.294077	3.6098e-133	Gng5	0.337284	4.0033e-15	Ptpn12	0.580367	4.21465e-19	Actb	0.348594	2.11344e-32				Tgm2	0.321685	1.38478e-06
42	Rps27l	0.452671	6.92874e-05	Ly6a	0.277778	5.48871e-148	H2-Q7	0.324258	1.47884e-15	Hsp90ab1	0.536685	3.49508e-21	Tuba1a	0.344648	1.13959e-42				Msn	0.317112	3.26783e-14
43	Gpx4	0.418786	0.0001145	Dynll1	0.267839	6.91873e-116	Prdx1	0.317231	4.01308e-15	H2-K1	0.493721	5.62247e-34	Txn1	0.320727	5.31837e-55				Ptma	0.297428	2.5957e-17
44	Ifitm3	0.414536	3.55084e-12	Txn1	0.260432	6.07121e-137	Ly6a	0.304683	1.34774e-21	Fkbp1a	0.479527	1.79807e-19	H3f3b	0.314798	7.65055e-37				Actb	0.278953	2.427e-12
45	Prdx1	0.409109	3.08227e-06	Ifitm2	0.258013	2.56599e-133	Ftl1	0.304328	2.49775e-19	Eng	0.466472	1.38697e-24	Ptma	0.27219	1.95374e-42				Ftl1	0.269043	1.46198e-08
46	H2-K1	0.385446	1.95826e-09	Ptma	0.256254	1.26806e-171	Gnai2	0.299579	4.98758e-23	Kit	0.458992	2.71403e-18	Cldn5	0.247855	2.32463e-58				Fkbp1a	0.25697	1.02354e-08
47	Ly6a	0.38395	8.32726e-09	Myl6	0.251495	4.44314e-129	H3f3b	0.291674	5.1325e-15	Ly6a	0.44004	8.95548e-26	Tpt1	0.194752	6.65185e-27				Txn1	0.254293	2.2155e-07
48	Gnai2	0.373225	6.04069e-07	Eng	0.250488	8.65667e-133	Fkbp1a	0.286614	8.83831e-15	Clic4	0.430011	1.27225e-17	H2-D1	0.191417	5.17608e-39				Ifitm3	0.251967	1.03543e-16
49	Chchd2	0.343714	5.01315e-05	Eif1	0.219368	2.43922e-124	Eng	0.272422	1.81881e-15	Ifitm3	0.422133	1.1814e-21	mt-Co3	0.180599	7.494e-32				Eng	0.217759	4.07923e-08
50	Ifitm2	0.305196	0.000664094	Gnai2	0.205138	2.2764e-119	Ptma	0.260696	6.69863e-17	Gnai2	0.361217	1.61215e-17	mt-Co1	0.170833	2.26418e-26				Gnai2	0.211922	5.36386e-09
1	Scgb1a1	-1.61711	1.89402e-08	Clec14a	-0.190799	5.17714e-103	Scgb1a1	-1.71122	1.26591e-35	Fam107a	-2.26868	1.06506e-24	Gm42439	-1.8885	1.20901e-34	Scgb1a1	-2.46666	0.00115842	Scgb1a1	-1.53771	7.69942e-21
2	Tnik	-1.25504	0.000569792	Scgb1a1	-1.72948	0	Sema5a	-1.70713	8.88828e-14	Sult1a1	-2.07547	1.1419e-39	Scgb1a1	-1.48538	2.6886e-44				Cyp26b1	-1.50931	4.49738e-10
3	Glb1l2	-1.17015	0.00737113	Sema5a	-1.46443	1.27139e-92	Tnik	-1.41325	5.18752e-24	Clca3a1	-1.91216	5.33104e-22	Gm47664	-1.10422	2.11263e-25				Ttc39c	-1.36182	5.50894e-09
4	Sult1a1	-0.903175	3.41052e-07	Tnik	-1.1492	8.00062e-147	Sult1a1	-1.33942	8.42862e-43	Zbtb16	-1.69678	8.37325e-56	Auts2	-1.03191	9.6954e-89				Celf2	-1.32954	2.4061e-18
5	9530026P05Rik	-0.876377	1.3024e-07	Fam107a	-1.06443	8.95634e-153	Fam107a	-1.26532	3.33522e-15	Ptpru	-1.68473	1.59838e-30	Adgrl3	-0.998604	5.96408e-51				Tnik	-1.20998	2.19093e-16
6	Tbc1d4	-0.809705	0.0124743	Sult1a1	-0.960194	4.38753e-236	Zbtb16	-1.18218	2.62998e-73	Txnip	-1.56436	1.35142e-74	Gm32036	-0.972016	1.22096e-25				Mcc	-0.914202	4.08894e-18
7	Npr3	-0.764993	0.00869312	9530026P05Rik	-0.88741	9.58798e-158	Fkbp14	-1.08074	3.82655e-14	Tsc22d3	-1.51476	3.44091e-34	Gm15478	-0.895294	1.09186e-28				9530026P05Rik	-0.906206	2.83695e-19
8	Atp8a1	-0.651512	0.00692261	Mctp1	-0.87709	1.07817e-97	Atp8a1	-0.876393	1.21365e-45	Mxd4	-1.30382	6.27804e-65	Elmo1	-0.745761	2.86171e-111				Sult1a1	-0.878054	1.01442e-15
9	Ttll7	-0.59951	4.55734e-05	Atp8a1	-0.839819	0	9530026P05Rik	-0.864113	7.11034e-16	Arl4d	-1.19599	5.05073e-18	Rbfox3	-0.681011	1.90749e-26				Flvcr2	-0.709656	5.34331e-10
10	Abcb1a	-0.538637	0.00319861	Zbtb16	-0.759958	0	Txnip	-0.829159	9.38038e-83	Stx3	-1.14786	7.34221e-18	Fibin	-0.668025	1.59704e-97				Fam107a	-0.697664	3.9929e-15
11	Ucp2	-0.532754	1.26013e-05	Txnip	-0.633312	0	Tsc22d3	-0.815581	8.81019e-23	Cavin2	-1.12283	1.67144e-60	Tnik	-0.651126	8.01706e-52				Zbtb16	-0.62861	1.40096e-14
12	Mxd4	-0.528594	8.32632e-08	Ucp2	-0.598993	0	Abcg2	-0.78947	8.13505e-21	Abcg2	-1.10226	1.20767e-23	Trp53inp1	-0.63536	4.88508e-33				Syne1	-0.606224	3.67506e-11
13	Lyve1	-0.522964	0.004759	Tsc22d3	-0.574103	3.75228e-131	Ucp2	-0.766565	1.38243e-97	Stard8	-1.09853	3.3833e-18	Plcb4	-0.604218	6.01579e-39				Glul	-0.599666	1.74537e-09
14	Txnip	-0.517871	9.94463e-12	Stt3b	-0.565526	5.00904e-274	Stt3b	-0.729912	2.10697e-41	Clec1a	-1.09245	2.8104e-46	Txnip	-0.562916	2.41918e-85				Sorbs1	-0.569716	8.05273e-17
15	Tnrc6b	-0.43909	0.00182588	Abcg2	-0.551969	5.64511e-103	Mxd4	-0.721727	2.51062e-64	Mcf2l	-1.08414	7.7976e-20	Lpin2	-0.555854	2.76301e-30				Zfp503	-0.567577	4.15468e-17
16	Plcb4	-0.387855	0.00419017	Hilpda	-0.549591	6.55075e-219	Hilpda	-0.685781	5.099e-33	Klf9	-1.0794	5.77644e-27	Atp8a1	-0.517744	5.82526e-73				Epb41	-0.542422	7.87982e-13
17	Hilpda	-0.38463	0.000779854	Mxd4	-0.547153	0	Epb41	-0.651055	1.15797e-33	Fmo2	-1.02386	1.22808e-19	Sgms1	-0.510863	1.02383e-32				Txnip	-0.535876	1.42171e-18
18	Cdc42bpa	-0.379233	6.5942e-05	Adgrl3	-0.541139	1.1533e-132	Adgrl3	-0.632847	9.37738e-25	Ucp2	-0.983234	6.74744e-50	Zbtb16	-0.50741	9.68975e-44				Marcks	-0.521423	5.70681e-17
19	Epb41	-0.370513	0.0581452	Mcc	-0.531285	1.07723e-109	Ttll7	-0.626468	2.97224e-16	Hpgd	-0.96853	9.57535e-52	Hpgd	-0.501812	1.35662e-132				Ucp2	-0.519867	1.25501e-32
20	Zbtb20	-0.346028	0.00273337	Marcks	-0.530557	1.26467e-196	Klf9	-0.619741	8.41862e-29	Lifr	-0.93948	4.71775e-25	Klf9	-0.487126	3.38529e-29				Stt3b	-0.502035	3.62787e-22
21	Serinc3	-0.341902	1.88001e-08	Klf9	-0.513262	3.98663e-235	Stard8	-0.57455	7.13542e-18	Stt3b	-0.924386	1.45358e-24	Ucp2	-0.4794	1.11918e-83				Abcg2	-0.496532	1.30146e-14
22	Zbtb16	-0.326687	0.0094996	Ttll7	-0.508605	3.71978e-118	Frmd6	-0.552077	7.28915e-14	Epb41	-0.917724	7.88756e-23	Vav3	-0.478302	5.70436e-32				Myrip	-0.465111	5.14534e-10
23	Fmo2	-0.308046	0.057909	Slc16a9	-0.489885	1.16908e-150	Slc16a9	-0.544064	1.25929e-17	Ppp1r16b	-0.917221	5.21507e-17	Plxna2	-0.440371	2.3797e-37				Zhx3	-0.46457	6.72125e-08
24	Efnb2	-0.302534	0.00411583	Frmd6	-0.480315	6.28309e-111	Marcks	-0.513383	4.46086e-20	Foxn3	-0.915185	4.24507e-19	Cd200	-0.437342	9.65362e-30				Ptgs1	-0.45194	2.27256e-20
25				St5	-0.476183	8.58099e-107	Tcn2	-0.509764	2.48495e-31	Myct1	-0.882265	4.03083e-21	Tsc22d3	-0.427106	9.42811e-31				Stard8	-0.451748	5.97007e-09
26				Epb41	-0.473414	1.24539e-218	St5	-0.495712	6.62566e-15	Stmn1	-0.851981	1.09316e-21	Bcl2l1	-0.424694	1.44784e-38				Hecw2	-0.438114	1.6288e-10
27				Svil	-0.441111	3.93292e-89	Qsox1	-0.478113	7.28095e-15	Selenop	-0.846267	1.85517e-30	Tcn2	-0.406575	1.71535e-50				Mxd4	-0.438014	2.44079e-16
28				Pard3	-0.439521	1.30029e-89	Lpl	-0.454279	1.63033e-19	Clec14a	-0.836403	4.22052e-52	Cdkn1a	-0.406525	2.17788e-56				Tcn2	-0.437956	7.14365e-10
29				Stard8	-0.433562	3.25663e-103	Plcb4	-0.433241	1.71169e-19	Vim	-0.813721	4.80328e-21	Marcks	-0.40607	3.4369e-68				Ppp1r16b	-0.431265	1.65177e-07
30				Adrb2	-0.409239	1.41422e-94	Cdc42bpa	-0.432954	1.65773e-12	Pcdh17	-0.804997	3.46689e-20	Glul	-0.394336	2.6665e-24				Tnrc6c	-0.417459	1.79919e-08
31				Cdc42bpa	-0.408731	3.71686e-112	Ndufc2	-0.431799	4.40242e-14	Ndufc2	-0.790674	1.54993e-18	Snrk	-0.388009	1.06543e-42				Fmo1	-0.416871	5.38337e-14
32				Plcb4	-0.398238	1.20061e-134	Ccdc85a	-0.422901	8.73814e-14	Thbd	-0.719323	7.6764e-24	Slc43a3	-0.357294	2.4277e-31				Foxn3	-0.414564	9.42499e-11
33				Cd200	-0.394097	3.34029e-166	Clec1a	-0.416326	4.53405e-29	Tspan13	-0.716708	5.05497e-30	Ssh2	-0.354194	6.99393e-33				Plcb4	-0.412315	2.13462e-13
34				Ccdc85a	-0.390419	1.86171e-122	Hpgd	-0.412618	1.41078e-51	Fmo1	-0.710553	1.51757e-33	Thbd	-0.314899	4.46112e-26				Adrb2	-0.409566	3.06723e-08
35				Hpcal1	-0.364878	3.71194e-106	Sash1	-0.40618	6.25023e-15	Klf2	-0.693539	2.3954e-19	Mxd4	-0.312747	2.61501e-42				Tns1	-0.398271	1.83065e-10
36				Tcn2	-0.344717	5.0365e-129	Plpp1	-0.398994	1.23403e-19	Clic5	-0.657089	2.19002e-19	Cav1	-0.307159	3.44127e-63				Hpgd	-0.382871	1.99708e-30
37				Tns1	-0.339438	1.45579e-91	Selenop	-0.376767	8.97057e-17	Slc43a3	-0.621969	6.07752e-19	Acap2	-0.298454	1.78084e-26				Plpp1	-0.372908	4.53479e-10
38				Plpp1	-0.328708	2.71453e-141	Fmo1	-0.373315	3.68881e-24	Arhgap29	-0.596972	3.22881e-19	Cavin2	-0.279411	5.74338e-41				Net1	-0.372447	9.34407e-09
39				Dock9	-0.322984	1.13533e-120	Add3	-0.370428	1.28136e-12	Crip2	-0.566821	1.07742e-24	Scn7a	-0.272388	1.27193e-24				Fmo2	-0.37227	2.82441e-14
40				Fas	-0.320795	8.21087e-99	Dock9	-0.370046	5.56617e-19	Id3	-0.559099	6.5506e-20	Ednrb	-0.270674	1.44398e-40				Ndufc2	-0.363973	1.50265e-07
41				Add3	-0.315068	2.25886e-104	Thbd	-0.331129	1.09887e-16	Gpihbp1	-0.523336	5.39706e-27	Hpcal1	-0.269788	3.35727e-26				Cavin2	-0.358208	9.0924e-18
42				Selenop	-0.313985	1.96525e-125	Serinc3	-0.323294	1.93677e-37	Rps4x	-0.520941	6.99361e-22	Cav2	-0.260152	2.19279e-28				Adgrl4	-0.35546	2.8119e-15
43				Clec1a	-0.310505	2.96502e-171	Adgrl4	-0.311454	1.15689e-16	Cav1	-0.500989	5.28722e-30	Bmpr2	-0.22704	3.26643e-35				Serinc3	-0.336953	5.23666e-20
44				Hpgd	-0.294541	1.17865e-302	Clec14a	-0.306502	1.25192e-24	Rpl18a	-0.487939	3.20521e-22	Rbm39	-0.219475	1.22558e-32				Arhgap29	-0.335777	1.02648e-10
45				Zbtb20	-0.291621	1.20361e-136	Zbtb20	-0.300715	4.79301e-14	Ehd4	-0.474857	2.62363e-24	Ramp2	-0.193583	6.4182e-26				Cd36	-0.318267	3.55983e-17
46				Xdh	-0.284282	1.09294e-92	Cavin2	-0.288621	1.19158e-17	Ramp2	-0.452948	1.75956e-27	Cd47	-0.190448	4.36584e-42				Lyve1	-0.306824	1.0684e-23
47				Fmo1	-0.27075	1.25015e-118	Cav1	-0.283253	5.33001e-24	Aldh2	-0.452789	3.80161e-22	Ehd4	-0.189058	1.21431e-30				Selenop	-0.306227	7.153e-10
48				Adgrl4	-0.265029	7.47223e-97	Gpihbp1	-0.281892	5.76054e-13	Fau	-0.431257	4.70661e-24	Sptbn1	-0.18584	1.70986e-25				Thbd	-0.273609	2.19824e-09
49				Serinc3	-0.242617	2.36861e-184	Cd47	-0.276251	5.9764e-23	Rps24	-0.412242	2.11884e-18	Serinc3	-0.181264	1.57724e-40				Cav1	-0.211936	5.7794e-08
50				Cd47	-0.236507	3.6749e-145	Tmem100	-0.258203	1.6165e-12	Rpl35a	-0.366825	2.9492e-17	Pmp22	-0.177115	4.39132e-30				Ehd4	-0.184341	4.5501e-09

## Sheet: SupplData4. KEGG pathways
		Supplementary Data 4. Gene set enrichment analysis of KEGG pathways
		KEGG pathways identified based on DE genes derived from each cluster following comparison of the B16-F10 6h metastatic lung and control scRNASeq data, in genes min FC 0.1, min PCT 0.1 and Adj.Pval max 0.05.
		Significant pathway selected based on FDR q-value max 25%, ordered based on NES.
		Wilcoxon Rank-Sum Test was used to identify the differentially expressed (DE) genes. The gene set enrichment analysis (GSEA) utilised Kolmogorov-Smirnov test for enrichment score calculation and two-sided t-test for enrichment score significance testing. T-test results were FDR adjusted for multiple hypothesis comparisons.
		Cluster	KEGG pathway	SIZE	NES	NOM p-val	FDR q-val
		gCap	Antigen processing and presentation	22	2.7644672	4.0298206E-4	8.6860446E-4
		gCap	Pyrimidine metabolism	21	2.2885873	4.0502226E-4	0.01481317
		gCap	Cell adhesion molecules Cams	18	2.2390966	5.954744E-4	0.013194731
		gCap	Cytokine-cytokine receptor interaction	41	2.174966	0.0012	0.015958644
		gCap	Systemic lupus erythematosus	11	2.1446884	0.0026214963	0.016001562
		gCap	Leishmania infection	21	2.0668497	0.0026088702	0.022191608
		gCap	NOD-like receptor signaling pathway	15	1.8720771	0.014487001	0.061964367
		gCap	Vascular smooth muscle contraction	29	-1.5295571	0.061471347	0.22529306
		gCap	Chronic myeloid leukemia	24	-1.5323734	0.0632482	0.23952986
		gCap	Spliceosome	41	-1.5501169	0.057216905	0.23935679
		gCap	Ubiquitin mediated proteolysis	41	-1.5501169	0.057216905	0.23935679
		gCap	Vasopressin regulated water reabsorption	10	-1.7858765	0.017477656	0.113266826
		gCap	WNT signaling pathway	32	-1.8056551	0.014410391	0.116441816
		gCap	Phosphatidylinositol signaling system	13	-1.839376	0.014570858	0.11374668
		gCap	Huntingtons disease	62	-2.0796516	0.0040257648	0.03439031
		gCap	Endocytosis	39	-2.1116195	0.0031904287	0.035634883
		gCap	Oxidative phosphorylation	41	-2.5887134	2.0251113E-4	0.001769817
		gCap	Parkinsosn disease	43	-2.6343436	0.0	0.0018798283
		gCap	Alzheimers disease	52	-2.6945229	0.0	0.0027547781
		hIFN	Antigen processing and presentation	14	1.7941178	0.015665278	0.13865857
		hIFN	JAK STAT signaling pathway	13	1.6767359	0.03144402	0.12907717
		hIFN	MAPK signaling pathway	12	1.6516783	0.032389488	0.09632725
		hIFN	FC gamma R mediated phagocytosis	10	-1.3752753	0.12173913	0.24584728
		rCap	Leukocyte transendothelial migration	19	2.14405	0.0028682647	0.022331849
		rCap	Regulation of actin cytoskeleton	25	1.9143572	0.007523263	0.04491867
		rCap	Pathways in cancer	26	1.835683	0.014878	0.047759067
		rCap	Chemokine signaling pathway	20	1.8034947	0.016759777	0.042739067
		rCap	Focal adhesion	20	1.8034947	0.016759777	0.042739067
		rCap	JAK STAT signaling pathway	10	1.58159	0.05144957	0.083316416
		rCap	Spliceosome	10	1.3601557	0.12484898	0.18326695	v
		rCap	Tight junction	11	1.250537	0.20384616	0.24383427
		rCap	Endocytosis	14	-1.3920897	0.10878164	0.22538604
		rCap	Ribosome	35	-3.4913387	0.0	0.0
		aCap	Proteasome	16	1.8046626	0.01447551	0.1413849
		aCap	MAPK signaling pathway	23	1.7356377	0.022514446	0.13805158
		aCap	JAK-STAT signaling pathway	14	1.6530765	0.033741716	0.1576334
		aCap	Pathogenic Escherichia Coli infection	12	1.629981	0.03947888	0.14093679
		aCap	Adipocytokine signaling pathway	11	1.5734333	0.053895842	0.1552837
		aCap	Spliceosome	14	1.457567	0.087617524	0.22096798
		aCap	Prostate cancer	11	1.4530863	0.08840667	0.19700858
		aCap	Leishmania infection	10	1.4487052	0.09128713	0.17828913
		aCap	Melanogenesis	10	-1.547532	0.06031746	0.16075575
		aCap	Oxidative phosphorylation	10	-1.5985312	0.048033208	0.15904509
		aCap	Axon guidance	14	-1.7571768	0.017446471	0.09588868
		aCap	Vascular smooth muscle contraction	12	-2.4312103	0.0	0.0018302009
		aCap	Ribosome	51	-3.6496322	0.0	0.0

## Sheet: SupplData5. Hallmarks
Supplementary Data 5. Gene set enrichment analysis of Hallmark pathways
Hallmarks were identified based on DE genes derived from each cluster following comparison of the B16-F10 6h metastatic lung and control scRNASeq data, in genes min FC 0.1, min PCT 0.1 and Adj.Pval max 0.05.
Significant pathway selected based on FDR q-value max 25%, ordered based on NES.
Wilcoxon Rank-Sum Test was used to identify the differentially expressed (DE) genes. The gene set enrichment analysis (GSEA) utilised Kolmogorov-Smirnov test for enrichment score calculation and two-sided t-test for enrichment score significance testing. T-test results were FDR adjusted for multiple hypothesis comparisons.
Cluster	Hallmarks	SIZE	NES	NOM p-val	FDR q-val
gCap	TNFA signaling via NFKB	97	2.3656266	0.0	9.761906E-5
gCap	Inflammatory response	49	2.0321262	1.134945E-4	0.011593528
gCap	Epithelial mesenchymal transition	52	1.9902488	2.2328905E-4	0.012777861
gCap	Hypoxia	78	1.9027534	0.0011891891	0.02583246
gCap	Interferon gamma response	94	1.8833832	3.193188E-4	0.025116859
gCap	IL2 STAT5 signaling	64	1.8709315	0.0012024486	0.02372001
gCap	Coagulation	28	1.8633614	0.0065789474	0.021963457
gCap	IL6 JAK STAT3 signaling	38	1.8129321	0.006332825	0.030827863
gCap	Complement	51	1.8084155	0.004294756	0.028659936
gCap	Allograft rejection	46	1.8080924	0.0048758364	0.025834225
gCap	KRAS signaling up	44	1.7871426	0.0065269666	0.02795391
gCap	MYC targets V2	32	1.7774613	0.010891682	0.027846465
gCap	Xenobiotic metabolism	41	1.6828412	0.01740341	0.053504355
gCap	Interferon alpha response	49	1.6426979	0.018573383	0.06617042
gCap	UV response up	57	1.5298283	0.037826378	0.12768637
gCap	P53 pathway	69	1.5137781	0.035939883	0.13098623
gCap	Estrogen response early	50	1.4872985	0.055944055	0.14360829
gCap	E2F targets	46	1.4572729	0.0681431	0.16074187
gCap	UV response DN	39	1.4419715	0.08607889	0.16629757
gCap	Angiogenesis	12	1.4224313	0.10194903	0.17556423
gCap	WNT beta catenin signaling	11	1.4142647	0.10933407	0.1748092
gCap	Apoptosis	67	1.3822111	0.08864936	0.19728442
gCap	Estrogen response late	44	1.3641132	0.11883692	0.20701782
gCap	Spermatogenesis	17	1.3343267	0.1523265	0.22943781
gCap	Protein secretion	18	-1.3904859	0.10581548	0.24833849
gCap	KRAS signaling DN	14	-1.5858135	0.04251905	0.17361479
hIFN	TNFA signaling via NFKB	37	1.7912886	0.0049616066	0.22284149
hIFN	Hypoxia	31	1.7648649	0.008294266	0.14062315
hIFN	Interferon gamma response	47	1.597155	0.021409862	0.24961284
hIFN	Allograft rejection	19	1.5666773	0.044303797	0.24269405
hIFN	Heme metabolism	10	-1.7453727	0.022972973	0.052618124
rCap	Allograft rejection	21	2.298222	0.0	0.0011336762
rCap	TNFA signaling via NFKB	28	2.0868447	4.1076198E-4	0.009097262
rCap	MYC targets V1	35	1.9950141	2.0881186E-4	0.01568768
rCap	IL2 STAT5 signaling	20	1.9670415	0.0032454361	0.015843447
rCap	MYC targets V2	13	1.9388711	0.0021894905	0.01565227
rCap	Inflammatory response	14	1.7072479	0.018218217	0.08162864
rCap	Apical junction	21	1.649583	0.026688233	0.1039053
rCap	Hypoxia	32	1.4771311	0.06071066	0.2444571
rCap	UV response DN	14	1.4769619	0.07096904	0.21754068
rCap	Xenobiotic metabolism	15	1.4388644	0.088826925	0.23856716
rCap	Adipogenesis	21	-1.8310485	0.008344923	0.052655015
aCap	TNFA signaling via NFKB	49	1.974464	1.09397224E-4	0.021983076
aCap	Xenobiotic metabolism	25	1.7624876	0.009351397	0.15190336
aCap	Inflammatory response	21	1.7419786	0.01089218	0.12444466
aCap	Complement	21	1.6631768	0.022821577	0.18644829
aCap	Allograft rejection	27	1.6554306	0.020415388	0.15852195
aCap	Interferon alpha response	20	1.6245306	0.034575116	0.16742827
aCap	Interferon gamma response	40	1.5973191	0.027443482	0.17549695
aCap	Reactive oxygen species pathway	15	1.5959936	0.043174766	0.15499622
aCap	Hypoxia	28	1.5949702	0.0339658	0.13868237
aCap	P52 pathway	41	1.5563314	0.03501167	0.16205545
aCap	IL6 JAK STAT signaling	20	1.530741	0.05909932	0.17273155
aCap	KRAS signaling up	16	1.5060822	0.07256524	0.18381214
aCap	IL2 STAT5 signaling	29	1.4838794	0.06928513	0.19349693
aCap	Estrogen response early	14	1.468422	0.094724536	0.19560401
aCap	Peroxisome	11	-1.2889682	0.17100371	0.15446912
aCap	Oxidative phosphorylation	20	-1.295152	0.1545946	0.22601514
Vein	TNFA signaling via NFKB	16	1.8594047	0.007878527	0.078032784
Vein	Interferon gamma response	20	1.7071061	0.026985673	0.1487393
Vein	Xenobiotic metabolism	11	1.6567646	0.04130066	0.1414746
Vein	MTORC1 signaling	11	1.5500069	0.08012919	0.21097033

## Sheet: SupplData6. Packages
Supplementary Data 6. Python and R packages.
Packages containing the functions used in Python and R programming languages.Reference list is available at the supplementary information.pdf file.
Language	Package	Maintainer	Purpose	Link
Python	scCODA	Ostner J, Schubert B	Composition analysis	https://pypi.org/project/scCODA/
Python	scVelo	Weiler P	Velocity analysis	https://pypi.org/project/scvelo/
R	BiocNeighbors	Lun A	CellChat analysis	https://www.bioconductor.org/packages/release/bioc/html/BiocNeighbors.html
R	CellChat	Jin S	CellChat analysis	http://www.cellchat.org/
R	ClusterProfiler	Yu G	Pathway analysis	https://bioconductor.org/packages/release/bioc/html/clusterProfiler.html
R	ComplexHeatmap	Gu Z	CellChat analysis	https://jokergoo.github.io/ComplexHeatmap-reference/book/index.html
R	data.table	Dowle M	setDT function	https://rdatatable.gitlab.io/data.table/
R	DoubletFinder	McGinnis C	Find doublets and singlets	https://github.com/chris-mcginnis-ucsf/DoubletFinder
R	dplyr	Wickham H	Visualization of the data	https://dplyr.tidyverse.org/
R	enrichplot	Yu G	Pathway analysis	https://bioconductor.org/packages/enrichplot.
R	ggalluvial	Brunson JC	CellChat analysis	https://corybrunson.github.io/ggalluvial/
R	ggplot2	Wickham H	CellChat analysis, Pathway analysis	https://ggplot2.tidyverse.org/
R	glmGamPoi	Ahlmann-Eltze C	SCT method	https://github.com/const-ae/glmGamPoi
R	heatmaply	Galili T	Generating heatmaps	https://talgalili.github.io/heatmaply/
R	htmltools	Sievert C	Generating heatmaps	https://rstudio.github.io/htmltools/
R	Igraph	Nepusz T	CellChat analysis	https://r.igraph.org/
R	maftools	Mayakonda A	Seurat analysis	https://bioconductor.org/packages/devel/bioc/vignettes/maftools/inst/doc/maftools.html
R	magrittr	Lionel H	CellChat analysis	https://magrittr.tidyverse.org/
R	nichenetr	Browaeys R	Mouse and human gene symbol data	https://github.com/saeyslab/nichenetr
R	Matrix	Maechler M	Convertion to sparse matrix	https://rdrr.io/rforge/Matrix/
R	NMF	Sauwen N	CellChat analysis	https://renozao.github.io/NMF/devel/index.html
R	patchwork	Pedersen TL	CellChat/ Stacked violinplot	https://patchwork.data-imaginist.com/
R	pathview	Luo W	Pathway analysis	https://pathview.r-forge.r-project.org/
R	plotly	Sievert C	Generating heatmaps	https://plotly.com/r/getting-started/
R	RColorBrewer	Neuwirth E	Colors	https://r-graph-gallery.com/38-rcolorbrewers-palettes.html
R	Reticulate	Ushey K	CellChat analysis	https://rstudio.github.io/reticulate/
R	scCustomize	Marsh S	customized plots	https://samuel-marsh.github.io/scCustomize/index.html
R	rstatix	Kassambara A	statistical analysis	https://rdrr.io/cran/rstatix/
R	Seurat	Satija R	Single cell data analysis	https://satijalab.org/seurat/
R	SeuratDisk	Hoffman P	Conversion to AnnData	https://github.com/mojaveazure
R	tidyverse	Wickham H	Use of double finder	https://www.tidyverse.org/
R	Ucell	Andreatta M	gene set projection	https://rdrr.io/github/carmonalab/UCell/
R	viridis	Garnier S	Colors	https://cran.r-project.org/web/packages/viridis/vignettes/intro-to-viridis.html
