# Supplementary material for: Endothelial Pim3 kinase protects the vascular barrier during lung metastasis
Source: Nat Commun. 2024 Dec 3;15:10514. doi: 10.1038/s41467-024-54445-1 (PMC11615401; doi:10.1038/s41467-024-54445-1)
Supplement: Supplementary file 8 — Source Data [file 41467_2024_54445_MOESM8_ESM.xlsx]

## Sheet: SupplFig1
Supplementary Figure 1			C57BL/6JRj male mice used for the experiment
a																	Tukey's multiple comparisons test	Mean Diff.	Summary	Adjusted P Value
	values							One way anova									0 vs. 10 min	-111.3	****	<0.0001
0	min	0.88	1.1	0	0	1.3	0.8		0	10	1	6	16	5	9		0 vs. 1 h	-83.99	****	<0.0001
10	min	121	90	102	135			Number of values	6	4	3	3	3	3	3		0 vs. 6 h	-49.32	**	0.0014
1	h	115	52	87													0 vs. 16 h	0.68	ns	>0.9999
6	h	63	45	42				Minimum	0	90	52	42	0	0	11		0 vs. 5 d	-0.1867	ns	>0.9999
16	h	0	0	0				25% Percentile	0	93	52	42	0	0	11		0 vs. 9 d	-12.32	ns	0.8625
5	d	0	1.8	0.8				Median	0.84	111.5	87	45	0	0.8	12		10 min vs. 1 h	27.33	ns	0.1895
9	d	12	11	16				75% Percentile	1.15	131.5	115	63	0	1.8	16		10 min vs. 6 h	62	***	0.0003
B16		19358	22887	11953				Maximum	1.3	135	115	63	0	1.8	16		10 min vs. 16 h	112	****	<0.0001
																	10 min vs. 5 d	111.1	****	<0.0001
								Mean	0.68	112	84.67	50	0	0.8667	13		10 min vs. 9 d	99	****	<0.0001
								Std. Deviation	0.555	19.95	31.56	11.36	0	0.9018	2.646		1 h vs. 6 h	34.67	ns	0.08
								Std. Error of Mean	0.2266	9.975	18.22	6.557	0	0.5207	1.528		1 h vs. 16 h	84.67	****	<0.0001
																	1 h vs. 5 d	83.8	****	<0.0001
																	1 h vs. 9 d	71.67	****	<0.0001
																	6 h vs. 16 h	50	**	0.0051
																	6 h vs. 5 d	49.13	**	0.006
																	6 h vs. 9 d	37	ns	0.0537
																	16 h vs. 5 d	-0.8667	ns	>0.9999
																	16 h vs. 9 d	-13	ns	0.9042
																	5 d vs. 9 d	-12.13	ns	0.9286
b						One way anova
10	min	0.86	1	0.8			10	20	1	3	6	12	16	3	5	9	11		Tukey's multiple comparisons test	Mean Diff,	Summary	Adjusted P Value
20	min	0.697	0.45	0.67		Number of values	3	3	3	3	3	3	3	3	3	3	3		10 min vs. 20 min	0.281	ns	0.2782
1	h	0.198	0.310	0.290															10 min vs. 1 h	0.6207	***	0.0003
3	h	0.443	0.231	0.180		Minimum	0.8	0.45	0.198	0.18	0.22	0.07	0.013	0.028	0.43	1.43	4.1		10 min vs. 3 h	0.602	***	0.0004
6	h	0.37	0.24	0.22		25% Percentile	0.8	0.45	0.198	0.18	0.22	0.07	0.013	0.028	0.43	1.43	4.1		10 min vs. 6 h	0.61	***	0.0003
12	h	0.07	0.11	0.19		Median	0.86	0.67	0.29	0.231	0.24	0.11	0.022	0.03	0.59	1.56	4.2		10 min vs. 12 h	0.7633	****	<0.0001
16	h	0.013	0.033	0.022		75% Percentile	1	0.697	0.31	0.443	0.37	0.19	0.033	0.037	0.61	1.61	4.7		10 min vs. 16 h	0.864	****	<0.0001
3	d	0.03	0.037	0.028		Maximum	1	0.697	0.31	0.443	0.37	0.19	0.033	0.037	0.61	1.61	4.7		10 min vs. 3 d	0.855	****	<0.0001
5	d	0.59	0.43	0.61															10 min vs. 5 d	0.3433	ns	0.0966
9	d	1.43	1.61	1.56		Mean	0.8867	0.6057	0.266	0.2847	0.2767	0.1233	0.02267	0.03167	0.5433	1.533	4.333		10 min vs. 9 d	-0.6467	***	0.0002
11	d	4.7	4.2	4.1		Std. Deviation	0.1026	0.1355	0.05973	0.1395	0.08145	0.0611	0.01002	0.004726	0.09866	0.09292	0.3215		10 min vs. 11 d	-3.447	****	<0.0001
						Std. Error of Mean	0.05925	0.07822	0.03449	0.08052	0.04702	0.03528	0.005783	0.002728	0.05696	0.05364	0.1856		20 min vs. 1 h	0.3397	ns	0.1034
																			20 min vs. 3 h	0.321	ns	0.1446
						Lower 95% CI	0.6317	0.2691	0.1176	-0.0618	0.07435	-0.02845	-0.002216	0.01993	0.2983	1.303	3.535		20 min vs. 6 h	0.329	ns	0.1255
						Upper 95% CI	1.142	0.9422	0.4144	0.6311	0.479	0.2751	0.04755	0.04341	0.7884	1.764	5.132		20 min vs. 12 h	0.4823	**	0.0056
																			20 min vs. 16 h	0.583	***	0.0006
																			20 min vs. 3 d	0.574	***	0.0008
																			20 min vs. 5 d	0.06233	ns	>0.9999
																			20 min vs. 9 d	-0.9277	****	<0.0001
																			20 min vs. 11 d	-3.728	****	<0.0001
																			1 h vs. 3 h	-0.01867	ns	>0.9999
																			1 h vs. 6 h	-0.01067	ns	>0.9999
																			1 h vs. 12 h	0.1427	ns	0.9482
																			1 h vs. 16 h	0.2433	ns	0.4645
																			1 h vs. 3 d	0.2343	ns	0.5157
																			1 h vs. 5 d	-0.2773	ns	0.2939
																			1 h vs. 9 d	-1.267	****	<0.0001
																			1 h vs. 11 d	-4.067	****	<0.0001
																			3 h vs. 6 h	0.008	ns	>0.9999
																			3 h vs. 12 h	0.1613	ns	0.895
																			3 h vs. 16 h	0.262	ns	0.3655
																			3 h vs. 3 d	0.253	ns	0.4118
																			3 h vs. 5 d	-0.2587	ns	0.3823
																			3 h vs. 9 d	-1.249	****	<0.0001
																			3 h vs. 11 d	-4.049	****	<0.0001
																			6 h vs. 12 h	0.1533	ns	0.9207
																			6 h vs. 16 h	0.254	ns	0.4065
																			6 h vs. 3 d	0.245	ns	0.4552
																			6 h vs. 5 d	-0.2667	ns	0.3427
																			6 h vs. 9 d	-1.257	****	<0.0001
																			6 h vs. 11 d	-4.057	****	<0.0001
																			12 h vs. 16 h	0.1007	ns	0.9955
																			12 h vs. 3 d	0.09167	ns	0.9979
																			12 h vs. 5 d	-0.42	*	0.0211
																			12 h vs. 9 d	-1.41	****	<0.0001
																			12 h vs. 11 d	-4.21	****	<0.0001
																			16 h vs. 3 d	-0.009	ns	>0.9999
																			16 h vs. 5 d	-0.5207	**	0.0024
																			16 h vs. 9 d	-1.511	****	<0.0001
																			16 h vs. 11 d	-4.311	****	<0.0001
																			3 d vs. 5 d	-0.5117	**	0.003
																			3 d vs. 9 d	-1.502	****	<0.0001
																			3 d vs. 11 d	-4.302	****	<0.0001
																			5 d vs. 9 d	-0.99	****	<0.0001
																			5 d vs. 11 d	-3.79	****	<0.0001
																			9 d vs. 11 d	-2.8	****	<0.0001

## Sheet: SupplFig2
Supplementary Figure 2		C57BL/6JRj male mice used for the experiment
c
Pecam1					Prism
PECAM1+PTPRC-	1.00182	1.02	1.16		Unpaired t test		Mean	1.09	0.045
PECAM1+PTPRC+	0.0292437	0.02	0.07		P value	0.005	Std. Deviation	0.09899	0.03536
					P value summary	**	Std. Error of Mean	0.07	0.025
Ptprc
PECAM1+PTPRC-	0.0518107	0.03	0.03		Mann Whitney test		Mean	0.03667	1.01
PECAM1+PTPRC+	1	1	1.03		P value	0.1	Std. Deviation	0.01155	0.01732
					Exact or approximate P value?	Exact	Std. Error of Mean	0.006667	0.01
					P value summary	ns

## Sheet: SupplFig3
Supplementary Figure 3			C57BL/6JRj male mice used for the experiment
c							Prism
area							Unpaired t test		Mean	1	1
Ctrl	0.930345	1.06966	0.886374	1.06882	1.0448		P value	>0.9999	Std. Deviation	0.1	0.1225
6h	0.772975	0.951233	0.96901	1.1307	1.0629		P value summary	ns	Std. Error of Mean	0.04472	0.05477
cell number
Ctrl	1.43769	0.869222	0.562313	1.13078			Unpaired t test		Mean	1	0.7667
6h	0.83571	0.835812	0.68381				P value	0.2983	Std. Deviation	0.3367	0.05774
							P value summary	ns	Std. Error of Mean	0.1683	0.03333
d
area							Unpaired t test		Mean	1	1.18
Ctrl	1.02473	0.975273	0.7	1.35001	0.948958		P value	0.3667	Std. Deviation	0.255	0.3347
6h	0.851387	1.2	1.4	1.6	0.8		P value summary	ns	Std. Error of Mean	0.114	0.1497
cell number							Unpaired t test		Mean	1.125	1.033
Ctrl	0.926416	1.58414	0.9	1.1			P value	0.7832	Std. Deviation	0.3304	0.5132
6h	1.6	0.9	0.6				P value summary	ns	Std. Error of Mean	0.1652	0.2963

## Sheet: SupplFig4
Supplementary Figure 4		C57BL/6JRj male mice used for the experiment
c
	expression values
gene	p_val	avg_log2FC	pct.1	pct.2	p_val_adj	cluster
Vegfb	3.45375703771596e-64	3.37538929398777	0.606	0.102	6.84500107304926e-60	Melanoma
Vegfb	5.41588823849783e-20	1.39746150048361	0.25	0.102	1.07337488998788e-15	LEC
Flt1	9.03585954227777e-119	0.41641968919869	0.996	0.971	1.79081700268403e-114	rCap
Mif	8.56727620594138e-91	5.37930882821462	0.989	0.309	1.69794847125552e-86	Melanoma
Ackr3	0	1.62469110343079	0.636	0.31	0	rCap
Ackr3	0	2.86305579126592	0.831	0.297	0	Vein
Cd44	3.86448868290457e-113	1.71070732390927	0.337	0.13	7.65903012064856e-109	Artery
Cd44	5.11451785631289e-193	1.50260263402046	0.322	0.124	1.01364629394265e-188	Vein
Cd44	2.56595430931265e-18	2.05170540436781	0.436	0.135	5.08546484562673e-14	Melanoma
Cd74	3.76470902974562e-146	0.779633783027351	0.358	0.248	7.46127682605284e-142	gCap
Cd74	4.65775867958446e-112	0.8091238269803	0.509	0.306	9.23121192706845e-108	Vein
Col4a1	0	0.797439445424143	0.995	0.963	0	rCap
Itga9	0	2.26981182348831	0.432	0.088	0	Vein
Itga9	0	4.88019026324359	0.866	0.102	0	LEC
Adgrg6	0	4.47800599984386	0.825	0.107	0	Artery
Adgrg6	0	3.16579553529533	0.713	0.091	0	Vein
Ppia	7.72721924284701e-64	0.215196999560183	0.999	0.997	1.53145758173985e-59	Vein
Ppia	2.10370609059882e-40	1.57608774516434	1	0.997	4.16933510095781e-36	Melanoma
Ppia	1.12816222359335e-35	0.608462420519973	0.997	0.997	2.23590471093966e-31	LEC
Bsg	5.37396946080342e-28	0.560707207032504	0.829	0.792	1.06506700743663e-23	Artery
Bsg	1.91315915395536e-05	0.298210757115009	0.811	0.793	0.379169012722413	LEC
Bsg	1.03278236837881e-15	1.67775331452669	0.862	0.793	2.04687137588997e-11	Melanoma

## Sheet: SupplFig5
Supplementary Figure 5		C57BL/6JRj male mice used for the experiment
f						Prism
		PIM/DAPI	BCL/DAPI	INHBB/DAPI		PIM/DAPI
near (<50 mm)	6h_1	2.61955	7.38619	11.919		Unpaired t test		Mean	1	3.117
	6h_2	2.84557	10.0733	19.0088		P value	0.0067	Std. Deviation	0.2352	0.671
	6h_3	3.88393	6.21307	18.7852		P value summary	**	Std. Error of Mean	0.1358	0.3874
far (>100mm)	6h_1	0.760703	0.945649	0.0442354
	6h_2	1.22885	0.665484	1.26212		BCL/DAPI
	6h_3	1.01045	1.38887	1.69364		Unpaired t test		Mean	1.003	7.89
						P value	0.004	Std. Deviation	0.363	1.978
						P value summary	**	Std. Error of Mean	0.2095	1.142
						INHBB/DAPI
						Unpaired t test		Mean	0.9967	16.57
						P value	0.0028	Std. Deviation	0.8559	4.031
						P value summary	**	Std. Error of Mean	0.4942	2.328

## Sheet: SupplFig6
Supplementary Figure 6
												Oneway ANOVA
b	C57BL/6JRj male mice used for the experiment
Tumor mass	g											Tukey's multiple comparisons test	Mean Diff,	Summary	Adjusted P Value
Day 0	0	0	0	0	0	0	0	0	0	0		0d vs 7 d	-0.042	ns	0.9903
Day 7	0.06	0.03	0.05	0.04	0.03							0 d vs 14 d	-2.125	***	<0,0001
Day 14	2.2	0.9	2.1	2.8	2.9	0.4	3	2.7				7d vs 14 d	-2.083	***	<0,0001
Tumor volume mm3
												Oneway ANOVA
mouse	0 days	9 days	11 days	14 days								Tukey's multiple comparisons test	Mean Diff,	Summary	Adjusted P Value
1	0	171.5	473.812	1183								0 days vs. 9 days	-257.3	ns	0.4269
2	0	361.25	629.856	1997.38								0 days vs. 11 days	-561	*	0.0426
3	0	239.062	578.812	1892.25								0 days vs. 114days	-1691	***	<0,0001
f	BALB/cJRj female mice used for the experiment											Oneway ANOVA
Tumor volume mm3												Tukey's multiple comparisons test	Mean Diff,	Summary	Adjusted P Value
												0 days vs. 6 days	-7.333	ns	0.9853
mouse	0 days	6 days	8 days	11 days	13 days	17 days	19 days	24 days	26 days			0 days vs. 8 days	-20.67	ns	0.2781
1	0	13.5	13.5	13.5	45.5625							0 days vs. 11 days	-44	**	0.0014
2	0	0.5	21.4375	50.625	87.808							0 days vs. 13 days	-80.33	***	<0,0001
3	0	10.9375	22.6625	87.88	109.76							0 days vs. 17 days	-271	***	<0,0001
4	0	0.0625	15.75	27.5625	77.2475							0 days vs. 19 days	-429	***	<0,0001
5	0	13.5	24.5	50.625	109.76							0 days vs. 24 days	-497	***	<0,0001
6	0	4	25.3265	32	50.784	271.004	428.688	497.496	601.126			0 days vs. 26 days	-601	***	<0,0001
h	C57BL/6JRj male mice used for the experiment								Unpaired t test		Mean	1.133	0.9167
Pim3		0h	1.16834	1.57753	0.55217				P value	0.399	Std. Deviation	0.5033	0.2483
		6h	0.887941	0.684166	0.838993	0.918903	0.78835	1.41284	P value summary	ns	Std. Error of Mean	0.2906	0.1014
Inhbb		0h	0.685755	1.60291	0.828736				Unpaired t test		Mean	1.033	0.8333
		6h	0.548129	0.675186	0.845072	1.13623	0.497262	1.41871	P value	0.5024	Std. Deviation	0.4933	0.3559
									P value summary	ns	Std. Error of Mean	0.2848	0.1453
i							Tukey's multiple comparisons test	Mean Diff,	Summary	Adjusted P Value
PECAM1		EC	1.23987	0.905585	1.02522		EC vs. co-EC	0.1873	ns	0.2645
		co-EC	0.885039	0.820712	0.902945		EC vs. co-B16	1.057	**	0.0039
		co-B16	0				co-EC vs. co-B16	0.8696	**	0.0081
							Tukey's multiple comparisons test	Mean Diff,	Summary	Adjusted P Value
Pmel		EC	0	0.054904	0		EC vs. co-EC	-0.04	ns	0.3282
		co-EC	0.0504495	0.0265804	0.09		EC vs. co-B16	-1.533	****	<0.0001
		co-B16	1.54525				co-EC vs. co-B16	-1.493	****	<0.0001
j
PIM3	HUVEC medium	0.654851	0.789986	1.12731			PIM3
16h	Medium only	1.00574	1.00422	1.00484			Tukey's multiple comparisons test	Mean Diff,	Summary	Adjusted P Value
	B16-F10 medium	1.48937	2.08354	1.6917			HUVEC medium vs. Medium only	-0.1333	ns	0.7363
INHBB	HUVEC medium	0.424438	0.413125	0.809265			HUVEC medium vs. B16-F10 medium	-0.9	**	0.005
16h	Medium only	1.02703	1.00402	1.02478			Medium only vs. B16-F10 medium	-0.7667	*	0.0108
	B16-F10 medium	1.3249	1.52946	0.762969			INHBB
BCL3	HUVEC medium	1.45121	1.2873	1.07957			Tukey's multiple comparisons test	Mean Diff,	Summary	Adjusted P Value
16 h	Medium only	1.00476	1.00521	1.01039			HUVEC medium vs. Medium only	-0.4667	ns	0.1297
	B16-F10 medium	2.42675	1.77584	2.00602			HUVEC medium vs. B16-F10 medium	-0.6667	*	0.0376
							Medium only vs. B16-F10 medium	-0.2	ns	0.6086
							BCL3
							Tukey's multiple comparisons test	Mean Diff,	Summary	Adjusted P Value
							HUVEC medium vs. Medium only	0.3	ns	0.2658
							HUVEC medium vs. B16-F10 medium	-0.7667	*	0.0102
							Medium only vs. B16-F10 medium	-1.067	**	0.002

## Sheet: SupplFig9
Supplementary Figure 9
c
HUMAN LUNG
gene	p_val	avg_log2FC	pct,1	pct,2	p_val_adj	cluster
GJA5	0	3.08468	0.574	0.097	0	Artery
GPIHBP1	0	1.88698	0.487	0.17	0	gCap
GPIHBP1	0.00724146	0.114744	0.296	0.26	1	igCap
GPIHBP1	3.36594e-77	0.649943	0.428	0.247	5.75172e-73	rCap
PCAT19	5.10919e-66	0.395944	0.417	0.315	8.73058e-62	gCap
PCAT19	1.8358e-49	1.0834	0.494	0.338	3.13701e-45	igCap
EMP1	0	2.34267	0.738	0.399	0	rCap
EMP1	1.27717e-104	1.31131	0.659	0.417	2.18242e-100	iaCap
EMP1	3.36401e-26	0.751495	0.583	0.422	5.74842e-22	VeinS
ICAM1	0	2.45544	0.817	0.252	0	rCap
ICAM1	0	2.81446	0.789	0.276	0	iaCap
ARID5A	0	2.20098	0.549	0.151	0	rCap
ARID5A	2.02283e-66	1.20184	0.366	0.175	3.45661e-62	iaCap
ARID5A	4.165e-09	0.754484	0.257	0.18	7.11715e-05	VeinS
PIM3	2.58648e-52	0.784987	0.382	0.249	4.41978e-48	rCap
PIM3	2.18246e-103	1.36799	0.505	0.25	3.72938e-99	iaCap
PIM3	1.97339e-11	0.507729	0.363	0.257	3.37213e-07	VeinS
SERPINE1	0	3.33213	0.837	0.209	0	iaCap
SERPINE1	2.04322e-132	0.473884	0.378	0.207	3.49146e-128	aCap
EDNRB	0	1.48617	0.767	0.225	0	iaCap
EDNRB	0	4.37925	0.954	0.113	0	aCap
PDPN	0	9.03512	0.571	0.001	0	LEC
ACKR1	0	4.79798	0.959	0.096	0	VeinP
ACKR1	0	2.21777	0.8	0.189	0	VeinS
VWA1	0	3.45567	0.298	0.033	0	VeinS
j
HUMAN SUBSET FROM THE INTEGRATED DATA
gene	p_val	avg_log2FC	pct,1	pct,2	p_val_adj	cluster
EMP1	0	2.4722010906798	0.794	0.397	0	rCap
EMP1	2.81251939117423e-75	0.857079091359483	0.578	0.415	5.21103592796761e-71	iaCap
EMP1	1.95806672319894e-56	1.46966548207673	0.758	0.422	3.62790602474299e-52	VeinS
ICAM1	0	2.22398411195537	0.748	0.261	0	rCap
ICAM1	0	2.5465326810491	0.751	0.263	0	iaCap
ARID5A	0	2.21522352396063	0.561	0.153	0	rCap
ARID5A	2.59329134088724e-50	0.865105904767854	0.302	0.174	4.80485019639588e-46	iaCap
ARID5A	2.22580499039802e-38	1.66768805220738	0.43	0.179	4.12397148620946e-34	VeinS
PIM3	4.24711893551315e-27	0.598028444379678	0.35	0.252	7.86906196371876e-23	rCap
PIM3	6.18052152221454e-22	0.293116081153244	0.325	0.25	1.14512702763591e-17	aCap
PIM3	1.28272139745439e-09	0.752464449548841	0.391	0.258	2.37662620520349e-05	VeinS

## Sheet: SupplFig10
Supplementary Figure 10
a	C57BL/6JRj male mice used for the experiment
markers
gene	p_val	avg_log2FC	pct.1	pct.2	p_val_adj	cluster
Pim1	1.92756100592765e-160	1.09742984804788	0.613	0.385	3.82023315764801e-156	rCap
Pim3	0	2.06101340631869	0.827	0.472	0	rCap
b	C57BL/6JRj male mice used for the experiment
fold change at 6h vs ctrl
gene	p_val	avg_log2FC	pct.1	pct.2	p_val_adj	cluster
Pim1	4.11933234612294e-06	0.371452385241163	0.654	0.546	0.0816410477678105	rCap
Pim3	1.99333120143693e-13	0.499039858257734	0.868	0.732	3.95058310812784e-09	rCap
c
HUVEC					BEC
PIM1	PIM2	PIM3			PIM1	PIM2	PIM3
1.04	3.25	30.02			0.88	1.6	8.03
1	2.34	25.55			1.2	2.05	13.52
1	0.91	11.53			0.56	1.21	5.57
Tukey's multiple comparisons test	Mean Diff.	Summary	Adjusted P Value		Tukey's multiple comparisons test	Mean Diff.	Summary	Adjusted P Value
PIM1 vs PIM2	-1.153	ns	0.9659		PIM1 vs PIM2	-0.74	ns	0.9235
PIM1 vs PIM3	-21.35	**	0.0083		PIM1 vs PIM3	-8.16	*	0.0132
PIM2 vs PIM3	-20.2	*	0.0107		PIM2 vs PIM3	-7.42	*	0.0201
d
HUVEC				BEC
scrambled	clone1	clone2		scrambled	clone1	clone2
0.97	0.22	0.09		1.1	0.3	0.28
1.02	0.23	0.11		0.91	0.33	0.22
e
	HUVEC INCUCYTE CONFLUENCY
Time (h)	DMSO
0	70.9193	64.3146	64.8594
24	85.9004	89.6426	91.0168
48	92.6198	93.7969	93.1177
72	58.9844	65.8155	64.738
	AZD 1µM
0	78.9406	79.3302	76.7301
24	87.8543	92.5268	92.619
48	82.36	91.1794	90.0497
72	43.5799	55.0537	55.4116
	AZD 5µM
0	76.9967	64.7946	83.3158
24	92.3161	85.8748	93.1254
48	88.5566	87.2555	95.7671
72	48.8203	55.3079	63.1546
	AZD 10µM
0	79.8364	79.0123	78.2124
24	78.4854	91.2076	92.7614
48	72.1961	91.0769	92.8143
72	31.8328	61.771	61.2296
	CCG 10nM
0	44.6666	54.898	55.9505
24	35.2057	48.3826	43.1346
48	28.1639	51.2474	41.7454
72	17.4527	28.4009	22.3571
	HUVEC APOPTOSIS
Time (h)	DMSO
0	0.155106	0.160669	0.267245
24	0.345361	0.654451	0.922906
48	8.00765	9.32867	8.83828
72	18.5755	19.8535	19.0718
	AZD 1µM
0	0.0971194	0.11345	0.14336
24	2.65591	1.15642	1.88946
48	16.0312	11.8375	12.9521
72	29.4631	25.2905	27.1483
	AZD 5µM
0	0.177497	0.231501	0.248052
24	2.24591	1.40126	2.12259
48	13.7087	11.9458	11.5732
72	25.6724	22.8659	20.595
	AZD 10µM
0	0.154483	0.240469	0.204571
24	5.0073	1.39974	1.99077
48	16.5152	10.9248	10.8388
72	33.2047	18.2232	18.466
	CCG 10nM
0	0.27612	0.370384	0.0119153
24	1.0415	1.0541	2.46515
48	22.1086	16.2155	23.0844
72	34.2259	31.9825	38.2578
f	C57BL/6JRj male mice used for the experiment
Pim3 expression in the 6 h metastatic lung
EC	non-EC	Whole lung	B16-F10
0.84324	0.0794557	0.179512	0.0256864
0.835702	0.118077	0.163275	0.018902
1.44509	0.132903	0.159717	0.02332
Tukey's multiple comparisons test	Mean Diff,	Summary	Adjusted P Value
EC vs. non-EC	0.9312	***	0.0009
EC vs. Whole lung	0.8738	**	0.0013
EC vs. B16-F10	1.019	***	0.0005
non-EC vs. Whole lung	-0.05735	ns	0.9768
non-EC vs. B16-F10	0.08751	ns	0.9258
Whole lung vs. B16-F10	0.1449	ns	0.7479

## Sheet: SupplFig11
Supplementary Figure 11
a	C57BL/6 male mice used for the experiment			Prism
vehicle	0.06%	0.07%	0.09%	Unpaired t test		Mean	0.07333	0.2767
AZD-1208	0.27%	0.26%	0.3%	P value	0.0002	Std. Deviation	0.01528	0.02082
				P value summary	***	Std. Error of Mean	0.008819	0.01202
c
CONFLUENCY (%)
	B16-F10												4T1 full data provided in supplementary figure 12b
Time (h)	Ctrl			AZD 1 µM			AZD 5 µM			AZD 10 µM			AZD 10 µM
0	9.61485	9.65272	9.56524	12.129	11.4056	13.3317	12.5617	11.981	13.8365	13.4974	13.2362	16.0234	10.8902	8.78597	12.5979
12	11.867	12.0947	11.9981	15.053	14.3151	16.5656	15.8777	15.0946	17.0832	17.3124	17.1645	20.4949	26.5824	20.6226	33.4922
24	18.2224	19.2514	18.7598	23.8012	23.1848	28.2877	26.3754	25.1995	29.6849	27.3413	28.5531	35.0094	47.1703	37.9468	61.3508
36	29.7511	31.0648	30.7374	40.0534	38.1878	47.3305	43.18	41.0301	49.824	43.4191	44.8459	57.4666	74.5409	62.3512	87.9186
48	47.4332	50.9244	50.3237	67.9746	64.1429	76.2085	69.9423	66.7973	78.0005	68.2517	71.0429	84.5149	92.2109	83.6267	98.0826
60	68.9333	74.3755	73.5192	91.5511	89.1679	93.511	90.2812	89.6067	93.8466	89.3802	90.7535	97.5953	96.5676	89.5491	98.9613
72	84.1625	87.447	86.4038	97.8829	97.1538	97.2035	96.5701	97.1757	98.244	96.2419	97.0376	99.6471	95.6688	87.9886	98.623
84	89.1684	86.7534	85.5463	98.3422	97.9652	97.5666	97.6968	97.8392	98.7542	97.1642	97.8311	99.754	93.6169	83.4529	96.4886
96	86.5362	86.9008	83.9446	98.9919	98.4868	98.1601	98.3689	98.1893	99.1582	97.7477	98.3668	99.8841	87.745	74.5682	88.709
NORMALIZED APOPTOSIS
	B16-F10												4T1
Time (h)	Ctrl			AZD 1 µM			AZD 5 µM			AZD 10 µM			AZD 10 µM
0	0.923052	0.89353	1.04545	0.865693	0.800045	0.665709	0.706512	0.646859	0.686589	0.981673	0.925496	0.694298	7.96588	7.15629	6.10221
12	1.04281	0.930162	1.07309	0.830397	0.873202	0.701755	0.653433	0.629364	0.643907	0.77257	0.61901	0.646502	2.2054	1.98811	1.60112
24	0.878041	0.759687	0.799583	0.687992	0.652367	0.481659	0.535536	0.446438	0.526362	0.67206	0.468426	0.446309	0.765842	0.5007	0.617351
36	0.621826	0.507005	0.524605	0.477488	0.474628	0.356536	0.356068	0.341213	0.381342	0.443353	0.287094	0.321926	0.402464	0.292697	0.39383
48	0.41374	0.341192	0.375072	0.312617	0.327394	0.267359	0.251994	0.245145	0.267626	0.305853	0.226976	0.233687	0.398543	0.25859	0.525068
60	0.36267	0.33109	0.326445	0.286725	0.301398	0.322155	0.25199	0.249702	0.311679	0.271313	0.227264	0.281776	0.757241	0.816591	1.49301
72	0.558443	0.428831	0.488983	0.487828	0.402712	0.538818	0.346898	0.324155	0.432596	0.332495	0.304006	0.454103	3.47945	5.21658	9.72896
84	0.780826	1.27084	1.31508	1.48461	1.02843	2.42142	1.06324	0.792116	1.61765	1.06521	0.876511	2.03501	18.6505	23.9267	37.6016
96	3.08541	11.1003	8.21077	11.0893	9.91757	16.5533	9.78206	10.2404	14.2487	13.0617	12.203	15.1488	47.2862	54.1551	71.1892
d	C57BL/6JRj male mice used for the experiment					Prism
vehicle	0.00700267	0.025208	0.0435312	0.0233136		Unpaired t test		Mean	2.5	3
AZD-1208	0.0206139	0.0757941	0.01071	0.00728286		P value	0.7908	Std. Deviation	1.291	3.367
						P value summary	ns	Std. Error of Mean	0.6455	1.683
f	C57BL/6JRj male mice used for the experiment
Control	0.9	0.9	1.1	1.1		Unpaired t test		Mean	1	0.875
AZD	0.6	0.7	1	1.2		P value	0.4345	Std. Deviation	0.1155	0.2754
						P value summary	ns	Std. Error of Mean	0.05774	0.1377

## Sheet: SupplFig12
Supplementary Figure 12
a										Tukey's multiple comparisons test	Mean Diff.	95.00% CI of diff.	Below threshold?	Summary	Adjusted P Value
Pim1			Pim2			Pim3				Pim1 B16-F10 vs. Pim1 4T1	-11.58	-15.28 to -7.881	Yes	***	<0.0001
B16-F10	4T1	LLC	B16-F10	4T1	LLC	B16-F10	4T1	LLC		Pim1 B16-F10 vs. Pim1 LLC	-2.2	-5.687 to 1.287	No	ns	0.4957
0.723702	14.0835	2.76227	1.14353	2.72604	0.948719	8.01765	11.8491	12.094		Pim1 B16-F10 vs. Pim2 B16-F10	-0.4	-3.887 to 3.087	No	ns	>0.9999
1.38178	10.804	2.88909	1.50953	2.01041	0.72245	9.85824	8.95261	16.406		Pim1 B16-F10 vs. Pim2 4T1	-1.355	-5.054 to 2.344	No	ns	0.9475
1.10962	11.8333	2.98263	1.38447	2.30471	1.12517	6.53988	9.05056	21.8807		Pim1 B16-F10 vs. Pim2 LLC	-0.06	-3.547 to 3.427	No	ns	>0.9999
0.879009	13.715	3.66113	1.57274	2.46527	1.25853	4.09565	12.2593	19.4465		Pim1 B16-F10 vs. Pim3 B16-F10	-6	-9.487 to -2.513	Yes	***	<0.0001
1.02526		3.72916	1.54882		1.35616	6.5607		18.8072		Pim1 B16-F10 vs. Pim3 4T1	-9.53	-13.23 to -5.831	Yes	***	<0.0001
										Pim1 B16-F10 vs. Pim3 LLC	-16.7	-20.19 to -13.21	Yes	***	<0.0001
										Pim1 4T1 vs. Pim1 LLC	9.38	5.681 to 13.08	Yes	***	<0.0001
										Pim1 4T1 vs. Pim2 B16-F10	11.18	7.481 to 14.88	Yes	***	<0.0001
										Pim1 4T1 vs. Pim2 4T1	10.23	6.326 to 14.12	Yes	***	<0.0001
										Pim1 4T1 vs. Pim2 LLC	11.52	7.821 to 15.22	Yes	***	<0.0001
										Pim1 4T1 vs. Pim3 B16-F10	5.58	1.881 to 9.279	Yes	***	0.0006
										Pim1 4T1 vs. Pim3 4T1	2.05	-1.849 to 5.949	No	ns	0.7166
										Pim1 4T1 vs. Pim3 LLC	-5.12	-8.819 to -1.421	Yes	**	0.0018
										Pim1 LLC vs. Pim2 B16-F10	1.8	-1.687 to 5.287	No	ns	0.7356
										Pim1 LLC vs. Pim2 4T1	0.845	-2.854 to 4.544	No	ns	0.9973
										Pim1 LLC vs. Pim2 LLC	2.14	-1.347 to 5.627	No	ns	0.532
										Pim1 LLC vs. Pim3 B16-F10	-3.8	-7.287 to -0.3125	Yes	*	0.0243
										Pim1 LLC vs. Pim3 4T1	-7.33	-11.03 to -3.631	Yes	***	<0.0001
										Pim1 LLC vs. Pim3 LLC	-14.5	-17.99 to -11.01	Yes	***	<0.0001
										Pim2 B16-F10 vs. Pim2 4T1	-0.955	-4.654 to 2.744	No	ns	0.9939
										Pim2 B16-F10 vs. Pim2 LLC	0.34	-3.147 to 3.827	No	ns	>0.9999
										Pim2 B16-F10 vs. Pim3 B16-F10	-5.6	-9.087 to -2.113	Yes	***	0.0002
										Pim2 B16-F10 vs. Pim3 4T1	-9.13	-12.83 to -5.431	Yes	***	<0.0001
										Pim2 B16-F10 vs. Pim3 LLC	-16.3	-19.79 to -12.81	Yes	***	<0.0001
										Pim2 4T1 vs. Pim2 LLC	1.295	-2.404 to 4.994	No	ns	0.9592
										Pim2 4T1 vs. Pim3 B16-F10	-4.645	-8.344 to -0.9460	Yes	**	0.0058
										Pim2 4T1 vs. Pim3 4T1	-8.175	-12.07 to -4.276	Yes	***	<0.0001
										Pim2 4T1 vs. Pim3 LLC	-15.35	-19.04 to -11.65	Yes	***	<0.0001
										Pim2 LLC vs. Pim3 B16-F10	-5.94	-9.427 to -2.453	Yes	***	<0.0001
										Pim2 LLC vs. Pim3 4T1	-9.47	-13.17 to -5.771	Yes	***	<0.0001
										Pim2 LLC vs. Pim3 LLC	-16.64	-20.13 to -13.15	Yes	***	<0.0001
										Pim3 B16-F10 vs. Pim3 4T1	-3.53	-7.229 to 0.1690	No	ns	0.0709
										Pim3 B16-F10 vs. Pim3 LLC	-10.7	-14.19 to -7.213	Yes	***	<0.0001
										Pim3 4T1 vs. Pim3 LLC	-7.17	-10.87 to -3.471	Yes	***	<0.0001
b
	4T1 confluency												4T1 apoptosis
Time (h)	Ctrl			AZD 1 µM			AZD 10 µM						Compare cell means with others in its row and its column
0	9.9207	9.78329	9.38449	10.9214	9.85789	10.9821	10.8902	8.78597	12.5979
12	25.5526	25.8745	25.2322	26.8732	24.1998	30.2664	26.5824	20.6226	33.4922				Number of families	12
24	44.5774	47.8529	46.1692	47.2915	44.7854	53.5267	47.1703	37.9468	61.3508				Number of comparisons per row family	3
36	69.6384	74.6153	70.6515	72.0238	71.5892	80.4482	74.5409	62.3512	87.9186				Number of comparisons per column family	36
48	89.1735	92.8763	87.5307	88.9725	90.4653	94.676	92.2109	83.6267	98.0826				Alpha	0.05
60	93.5531	94.6857	90.0053	93.3884	93.482	96.2295	96.5676	89.5491	98.9613
72	91.7747	92.2106	85.6117	92.3577	91.414	94.5433	95.6688	87.9886	98.623				Tukey's multiple comparisons test	Mean Diff,	95,00% CI of diff,	Below threshold?	Summary	Adjusted P Value
84	88.4591	91.1752	80.9231	89.7688	89.9836	92.9248	93.6169	83.4529	96.4886
96	82.7218	89.1325	75.7464	84.4686	85.1319	87.922	87.745	74.5682	88.709				0h
													Ctrl vs. AZD 1 µM	-0.4528	-1,732 to 0,8259	No	ns	0.3953
	4T1 apoptosis												Ctrl vs. AZD 10 µM	-0.5486	-3,109 to 2,012	No	ns	0.6716
Time (h)	Ctrl			AZD 1 µM			AZD 10 µM						AZD 1 µM vs. AZD 10 µM	-0.09578	-3,048 to 2,857	No	ns	0.9837
0	7.05596	6.22235	6.30029	6.81003	6.91071	7.21631	7.96588	7.15629	6.10221
12	2.13775	1.63771	1.6794	2.19084	1.9215	1.75525	2.2054	1.98811	1.60112				12h
24	0.745894	0.504149	0.598342	0.782382	0.566591	0.70759	0.765842	0.5007	0.617351				Ctrl vs. AZD 1 µM	-0.1376	-0,8839 to 0,6087	No	ns	0.791
36	0.450541	0.306572	0.368004	0.456446	0.331754	0.456816	0.402464	0.292697	0.39383				Ctrl vs. AZD 10 µM	-0.1133	-0,9671 to 0,7406	No	ns	0.8865
48	0.433144	0.348582	0.421281	0.473461	0.312274	0.54132	0.398543	0.25859	0.525068				AZD 1 µM vs. AZD 10 µM	0.02432	-0,7890 to 0,8377	No	ns	0.9931
60	0.710826	0.949193	0.997164	0.792389	0.787585	1.24182	0.757241	0.816591	1.49301
72	2.29775	4.1698	4.28242	3.40389	4.75173	5.94965	3.47945	5.21658	9.72896				24h
84	9.33906	12.465	11.6932	15.8964	22.1276	21.1999	18.6505	23.9267	37.6016				Ctrl vs. AZD 1 µM	-0.06939	-0,4083 to 0,2696	No	ns	0.7588
96	33.3497	26.6794	29.2011	42.1281	49.532	47.7128	47.2862	54.1551	71.1892				Ctrl vs. AZD 10 µM	-0.01184	-0,3841 to 0,3604	No	ns	0.9929
													AZD 1 µM vs. AZD 10 µM	0.05756	-0,3029 to 0,4180	No	ns	0.8384
	LLC confluency												36h
Time (h)	Ctrl			AZD 1 µM			AZD 10 µM						Ctrl vs. AZD 1 µM	-0.03997	-0,2500 to 0,1700	No	ns	0.7878
0	11.4941	10.9977	10.6387	11.8637	13.4449	11.3777	11.7114	11.1736	12.7158				Ctrl vs. AZD 10 µM	0.01204	-0,1851 to 0,2092	No	ns	0.9737
12	19.7609	17.5243	17.2101	18.4163	21.4364	17.1867	18.6045	15.0872	19.1659				AZD 1 µM vs. AZD 10 µM	0.05201	-0,1448 to 0,2489	No	ns	0.6407
24	31.9454	29.0023	27.5225	30.139	34.6947	27.8033	30.7398	22.9154	31.406
36	50.5064	47.2545	45.5097	49.2252	55.6059	47.1799	49.1535	36.3048	50.3775				48h
48	71.7684	67.2203	66.9022	71.2151	80.0281	70.6029	70.9741	52.4983	75.1126				Ctrl vs. AZD 1 µM	-0.04135	-0,3795 to 0,2968	No	ns	0.8469
60	86.7766	85.232	85.819	86.753	92.7926	89.6923	87.2232	65.4303	91.8368				Ctrl vs. AZD 10 µM	0.006935	-0,3862 to 0,4000	No	ns	0.996
72	93.5254	94.307	96.0968	93.5997	96.8906	97.0738	94.9778	74.0414	97.0918				AZD 1 µM vs. AZD 10 µM	0.04828	-0,3202 to 0,4167	No	ns	0.8884
84	95.8057	97.577	98.8807	94.9929	98.0992	98.1774	96.8246	76.4893	98.3833
96	96.0825	98.8614	99.5529	95.0636	98.384	98.1653	97.2021	75.9037	98.7391				60h
													Ctrl vs. AZD 1 µM	-0.05487	-0,7514 to 0,6416	No	ns	0.9479
	LLC apoptosis												Ctrl vs. AZD 10 µM	-0.1366	-1,320 to 1,047	No	ns	0.8588
Time (h)	Ctrl			AZD 1 µM			AZD 10 µM						AZD 1 µM vs. AZD 10 µM	-0.08168	-1,166 to 1,003	No	ns	0.9548
0	0.348003	0.272784	0.140995	0.94827	0.855344	0.39551	0.149428	0.783099	0.570159
12	0.177118	0.171191	0.101684	0.0814495	0	0.160007	0.107501	0.0828515	0.156528				72h
24	0.211298	0.16378	0.154419	0.141013	0.108086	0.134876	0.0894607	0.163646	0.127364				Ctrl vs. AZD 1 µM	-1.118	-4,630 to 2,393	No	ns	0.5414
36	0.227694	0.116391	0.11536	0.167597	0.0899186	0.0900807	0.162755	0.0619753	0.114138				Ctrl vs. AZD 10 µM	-2.558	-12,06 to 6,944	No	ns	0.501
48	0.226423	0.137607	0.127051	0.136909	0.109337	0.123933	0.0915827	0.128575	0.126477				AZD 1 µM vs. AZD 10 µM	-1.44	-10,68 to 7,804	No	ns	0.773
60	0.259286	0.202389	0.139829	0.0950976	0.156263	0.105918	0.100317	0.106984	0.133389
72	0.350172	0.257139	0.210725	0.165599	0.239961	0.167398	0.121081	0.0844123	0.203416				84h
84	0.506233	0.279267	0.450037	0.252651	0.825695	0.359044	0.178157	0.134006	0.368457				Ctrl vs. AZD 1 µM	-8.576	-17,82 to 0,6663	No	ns	0.0603
96	0.728541	0.52346	0.949244	0.305059	2.47245	1.23007	0.257196	0.167976	1.83058				Ctrl vs. AZD 10 µM	-15.56	-47,44 to 16,32	No	ns	0.1895
													AZD 1 µM vs. AZD 10 µM	-6.985	-35,83 to 21,86	No	ns	0.5559
													96h
													Ctrl vs. AZD 1 µM	-16.71	-27,34 to -6,086	Yes	*	0.0111
													Ctrl vs. AZD 10 µM	-27.8	-65,63 to 10,03	No	ns	0.0946
													AZD 1 µM vs. AZD 10 µM	-11.09	-48,03 to 25,86	No	ns	0.4321
e	BALB/cJRj female mice used for the experiment
Leakage 20d							Prism
vehicle	0.586811	0.880029	0.984023	1.3554	1.19374		Unpaired t test		Mean	1	4.334
AZD	7.57964	2.7197	2.03259	4.14091	5.19723		P value	0.0098	Std. Deviation	0.2955	2.192
							P value summary	**	Std. Error of Mean	0.1321	0.9803
Tumor size d20
vehicle	0.79	0.69	0.54	0.47	0.69		not significant
AZD	0.57	0.49	0.67	0.59	0.69
g	BALB/cJRj female mice used for the experiment
liver metastasis							Unpaired t test		Mean	2.775	0.88
vehicle	4.6	1.7	1.1	3.7			P value	0.04	Std. Deviation	1.648	0.4087
AZD	1.2	0.5	0.5	1.4	0.8		P value summary	*	Std. Error of Mean	0.824	0.1828

[truncated: 8 more sheets: SupplFig13, Figure1, Figure2, Figure 3, Figure4, Figure 5, Figure6, Figure7]
